# Supplementary material for: Comprehensive Transcriptome Analysis of Patients With Keratoconus Highlights the Regulation of Immune Responses and Inflammatory Processes
Source: Front Genet. 2022 Feb 25;13:782709. doi: 10.3389/fgene.2022.782709 (PMC8914074; doi:10.3389/fgene.2022.782709)
Supplement: Supplementary file 4 [file Table1.XLSX]

## Sheet: CONTENT
Supplementary Table 1 | Patient demographics and clinical characteristics. Supplementary Table 2 | Sample RNA quality and sample sequencing data quality. Supplementary Table 3 | Differentially expressed genes analysis. Supplementary Table 4 | Gene Ontology annotation . Supplementary Table 5 | Kyoto Encyclopedia of Genes and Genomes pathway enrichment analysis . Supplementary Table 7 | Dysregulate…

## Sheet: S1
Patient demographics and clinical characteristics
SampleID	Group	Age	Sex	Ancestry	Severity	OD										OS
						Anterior K1(D)	Anterior K2(D)	Anterior Kmean(D)	Anterior Astig(D)	Posterior K1(D)	Posterior K2(D)	Posterior Kmean(D)	Posterior Astig(D)	Kmax(D)	Thinnest corneal thickness(um)	Anterior K1(D)	Anterior K2(D)	Anterior Kmean(D)	Anterior Astig(D)	Posterior K1(D)	Posterior K2(D)	Posterior Kmean(D)	Posterior Astig(D)	Kmax(D)	Thinnest corneal thickness(um)
KC_T_1	case	15	Male	East Asian	severe	57.3	58.6	57.9	1.3	-8.8	-9.1	-8.9	0.3	68.8	409	54.2	54.8	54.5	0.6	-8.3	-8.5	-8.4	0.2	67.6	420
KC_T_2	case	17	Male	East Asian	mild	43.1	45.9	44.4	2.8	-6.3	-7	-6.6	0.6	58.5	456	41.7	43.2	42.4	1.6	-5.9	-6.4	-6.2	0.5	43.6	504
KC_T_3	case	18	Male	East Asian	mild	45.5	48.1	46.8	2.5	-7.1	-7.6	-7.3	0.6	57.5	469	40.4	41.4	40.9	1	-5.7	-6	-5.9	0.2	41.7	526
KC_T_4	case	14	Female	East Asian	mild	46.5	54.3	50.1	7.8	-6.6	-8.5	-7.4	2	62.9	467	43.3	45.6	44.4	2.2	-6.2	-6.9	-6.5	0.7	47.7	476
KC_T_5	case	12	Female	East Asian	mild	45.8	47.7	46.7	1.9	-6.5	-6.9	-6.7	0.4	46.5	556	45.4	48.3	46.8	2.8	-6.4	-7.1	-6.7	0.7	49	560
KC_T_6	case	17	Male	East Asian	mild	42.9	47.4	45	4.5	-6.1	-7.1	-6.6	1	50.8	502	47.7	52	49.8	4.2	-7.3	-7.9	-7.6	0.6	57	472
KC_T_7	case	19	Female	East Asian	severe	58	59.4	58.7	1.3	-8.7	-8.8	-8.8	0	75.5	435	62.2	63.8	63	1.5	-9.6	-9.6	-9.6	0	81.9	419
CON-T_1	control	19	Male	East Asian	NA	43.1	44.8	43.9	1.7	-6.2	-6.5	-6.4	0.3	45.4	502	42.9	44.8	43.8	1.9	-6.1	-6.5	-6.3	0.4	45.5	502
CON-T_2	control	20	Male	East Asian	NA	42.2	43.7	42.9	1.5	-6	-6.4	-6.2	0.4	44.3	539	42.5	43.7	43.1	1.3	-6	-6.4	-6.2	0.5	44.1	531
CON-T_3	control	18	Female	East Asian	NA	45	46.5	45.8	1.5	-6.5	-7	-6.7	0.5	47.2	571	44.2	46.1	45.1	1.9	-6.3	-6.9	-6.6	0.6	46.8	575
CON-T_4	control	19	Male	East Asian	NA	40.3	40.8	40.6	0.4	-6	-6.2	-6.1	0.2	41.3	631	40.3	40.4	40.3	0.1	-6	-6.2	-6.1	0.2	40.9	638
CON-T_5	control	24	Male	East Asian	NA	41.6	42.6	42.1	1	-5.8	-6.1	-6	0.3	43.5	516	41.8	42.4	42.1	0.6	-5.8	-6	-5.9	0.2	43.4	516
CON-T_6	control	20	Female	East Asian	NA	43.3	44.5	43.9	1.2	-6.2	-6.4	-6.3	0.3	44.7	595	43.2	44.4	43.8	1.2	-6.1	-6.5	-6.3	0.3	45	595
CON-T_7	control	21	Female	East Asian	NA	43.8	45.2	44.5	1.4	-6.4	-6.8	-6.6	0.4	45.8	565	44.4	45.6	45	1.2	-6.4	-6.9	-6.6	0.5	46	561
KC_B1	case	18	Male	East Asian	severe	57.3	58.6	57.9	1.3	-8.8	-9.1	-8.9	0.3	68.8	409	54.2	54.8	54.5	0.6	-8.3	-8.5	-8.4	0.2	67.6	420
KC_B2	case	14	Female	East Asian	mild	43.1	45.9	44.4	2.8	-6.3	-7	-6.6	0.6	58.5	456	41.7	43.2	42.4	1.6	-5.9	-6.4	-6.2	0.5	43.6	504
KC_B3	case	12	Female	East Asian	mild	45.5	48.1	46.8	2.5	-7.1	-7.6	-7.3	0.6	57.5	469	40.4	41.4	40.9	1	-5.7	-6	-5.9	0.2	41.7	526
CON_B1	control	19	Male	East Asian	NA	43.1	44.8	43.9	1.7	-6.2	-6.5	-6.4	0.3	45.4	502	42.9	44.8	43.8	1.9	-6.1	-6.5	-6.3	0.4	45.5	502
CON_B2	control	19	Male	East Asian	NA	39.7	41.2	40.5	1.5	-5.7	-6.1	-5.9	0.4	41.7	548	39.8	41.9	40.8	2.1	-5.7	-6.2	-5.9	0.6	42.4	547
CON_B3	control	22	Male	East Asian	NA	39.4	40.3	39.9	0.9	-6.3	-6.7	-6.5	0.4	45.3	423	39.8	40.5	40.2	0.7	-6.3	-6.7	-6.5	0.3	46.2	423

## Sheet: S2
Sample RNA quality and sample sequencing data quality.
Sample ID	RNA concentration(ng/ul)	RIN	raw_reads	clean_reads	clean_bases	error_rate	Q20	Q30	GC_pct
KC_T_1	74	7.3	44643182	43122526	6.47G	0.02	98	94.39	50.14
KC_T_2	99	8.1	43548350	42314754	6.35G	0.03	97.82	93.81	49.8
KC_T_3	146	6.4	43556760	42052022	6.31G	0.02	98.16	94.58	50.1
KC_T_4	160	8.4	43529474	42669528	6.4G	0.02	98.11	94.72	49.54
KC_T_5	205	6.3	45598508	45016684	6.75G	0.02	98.24	94.77	50.59
KC_T_6	179	5.1	47070388	45764168	6.86G	0.03	97.71	93.68	49.37
KC_T_7	137	4.7	47667676	46661976	7.0G	0.03	97.62	93.53	51.01
CON_T_1	708	7	41386598	40396918	6.06G	0.02	98.06	94.62	50.02
CON_T_2	640	6.9	40804022	39756324	5.96G	0.03	97.81	94.06	48.82
CON_T_3	502	7.5	47803228	47333340	7.1G	0.02	98.35	95.07	50.52
CON_T_4	234	5.9	46415366	45490288	6.82G	0.02	98.34	95.08	50.29
CON_T_5	206	7	46901072	45841884	6.88G	0.02	98.3	94.92	49.95
CON_T_6	169	6.7	47940572	46790962	7.02G	0.03	97.8	93.78	50.67
CON_T_7	251	7.2	46843156	45255508	6.79G	0.02	98.27	95	50.75
KC_B1	102	7.5	44846134	42767668	6.42G	0.02	98.16	94.82	50.23
KC_B2	317	6.1	44363564	43115328	6.47G	0.03	97.84	93.89	50.23
KC_B3	105	7.9	45577298	43936926	6.59G	0.03	97.75	93.66	49.84
CON_B1	459	7.3	45314298	44418108	6.66G	0.02	98.02	94.55	50.01
CON_B2	473	5.9	45222772	44530408	6.68G	0.03	97.33	92.86	52.17
CON_B3	707	4.1	41650462	40585346	6.09G	0.03	97.55	93.35	52.42
序号	样本名称	文库类型	浓度(ng/ul)	体积(ul)	总量(ug)	完整性值	检测结论	检测结果备注
1	CON1	真核普通转录组文库	427	9	3.843	6.3	A	/
2	CON2	真核普通转录组文库	473	8	3.784	3.2	D	RIN值不合格
3	KC-1A	真核普通转录组文库	62	2	0.124	9.3	C	总量不足
4	KC-2A	真核普通转录组文库	134	2	0.268	9.2	C	总量不足
5	KC-1B	真核普通转录组文库	52	3	0.156	3.6	D	RIN值不合格，总量不足
1	CON3	真核普通转录组文库	435	6	2.61	5.9	A	/
2	CON4	真核普通转录组文库	68	7	0.476	6.1	A	/
3	CON5	真核普通转录组文库	107	8	0.856	3.9	D	RIN值不合格
4	CON6	真核普通转录组文库	200	7	1.4	5.3	C	RIN值不合格
5	CON7	真核普通转录组文库	251	7	1.757	7.2	A	/
6	CON8	真核普通转录组文库	78	8	0.624	6.4	A	/
7	KC-1A	真核普通转录组文库	74	13	0.962	9.1	A	/
8	KC-1B	真核普通转录组文库	49	7	0.343	3.3	D	RIN值不合格，总量不足
9	KC-3A	真核普通转录组文库	74	9	0.666	7.3	A	/
10	KC-3B	真核普通转录组文库	102	20	2.04	7.5	A	/
1	KC-4A	真核普通转录组文库	99	8	0.792	8.1	A	/
2	KC-4B	真核普通转录组文库	317	7	2.219	6.1	A	/
3	KC-5A	真核普通转录组文库	146	8	1.168	6.4	A	/
4	KC-5B	真核普通转录组文库	105	8	0.84	7.9	A	/
5	CON9	真核普通转录组文库	236	8	1.888	6.9	A	/
1	KC-6A	真核普通转录组文库	160	7	1.12	8.4	A	/
2	KC-6B	真核普通转录组文库	230	6	1.38	3.2	D	RIN值不合格
3	CON-1A	真核普通转录组文库	708	5	3.54	7	A	/
4	CON-1B	真核普通转录组文库	459	4	1.836	7.3	A	/
5	CON-2A	真核普通转录组文库	640	4	2.56	6.9	A	/
6	CON-2B	真核普通转录组文库	328	5	1.64	5.1	C	RIN值不合格
1	KC-7A	真核普通转录组文库	205	5	1.025	6.3	A	/
2	KC-7B	真核普通转录组文库	306	4	1.224	3.4	D	RIN值不合格
3	KC-8A	真核普通转录组文库	264	5	1.32	3.7	D	RIN值不合格
4	KC-8B	真核普通转录组文库	414	4	1.656	3.2	D	RIN值不合格
5	CON-3A	真核普通转录组文库	502	3	1.506	7.5	A	/
6	CON-3B	真核普通转录组文库	301	5	1.505	4.3	C	RIN值不合格
7	CON-4A	真核普通转录组文库	234	6	1.404	5.9	A	/
8	CON-4B	真核普通转录组文库	575	3	1.725	2.5	D	RIN值不合格
9	CON-5A	真核普通转录组文库	206	7	1.442	7	A	/
10	CON-5B	真核普通转录组文库	921	2	1.842	2	D	RIN值不合格
1	KC-6B	真核普通转录组文库	54	18	0.972	2.3	D	RIN值不合格
2	KC-7B	真核普通转录组文库	68	18	1.224	2.3	D	RIN值不合格
3	KC-9A	真核普通转录组文库	179	5	0.895	5.1	C	RIN值不合格
4	KC-9B	真核普通转录组文库	170	5	0.85	2.1	D	RIN值不合格
5	KC-10A	真核普通转录组文库	137	7	0.959	4.7	C	RIN值不合格
6	KC-10B	真核普通转录组文库	344	8	2.752	2.1	D	RIN值不合格
7	KC-11B	真核普通转录组文库	163	8	1.304	2.1	D	RIN值不合格
8	CON-2B	真核普通转录组文库	162	8	1.296	2	D	RIN值不合格
9	CON-5B	真核普通转录组文库	133	8	1.064	2.1	D	RIN值不合格
10	CON-6A	真核普通转录组文库	169	7	1.183	6.7	A	/
11	CON-6B	真核普通转录组文库	75	7	0.525	4.3	C	RIN值不合格
12	CON-7B	真核普通转录组文库	259	6	1.554	2.6	D	RIN值不合格
1	CON-4A	真核普通转录组文库	33	16	0.528	7.1	A	/
2	CON-4B	真核普通转录组文库	473	16	7.568	5.9	A	/
3	CON-5A	真核普通转录组文库	93	17	1.581	8	A	/
4	CON-5B	真核普通转录组文库	707	15	10.605	4.1	C	完整性值不合格

## Sheet: S3
Differentially expressed genes (DEG) by DESeq2 analysis in corneal epithelial samples of KCTN patients																												Differentially expressed genes (DEG) by DESeq2 analysis in peripheral blood samples of KCTN patients																				Differentially expressed genes (DEG) by DESeq2 analysis in GEO samples
gene_name	gene_id	gene_chr	gene_start	gene_end	gene_strand	gene_length	gene_biotype	gene_description	log2FoldChange	pvalue	padj	KC_T_1	KC_T_2	KC_T_3	KC_T_4	KC_T_5	KC_T_6	KC_T_7	CON_T_1	CON_T_2	CON_T_3	CON_T_4	CON_T_5	CON_T_6	CON_T_7	K	C	gene_name	gene_id	gene_chr	gene_start	gene_end	gene_strand	gene_length	gene_biotype	gene_description	log2FoldChange	pvalue	padj	KC_B1	KC_B2	KC_B3	CON_B1	CON_B2	CON_B3	K	C		baseMean
PLA2G2A	ENSG00000188257	1	20301925	20306932	-	1654	protein_coding	phospholipase A2 group IIA [Source:HGNC Symbol;Acc:HGNC:9031]	6.04099	0.019498	0.601042	0	182.037	18.1975	0	0.958909	0	0	1.09004	0	0	0	0	0	2.00053	28.742	0.441511	CCDC144B	ENSG00000154874	17	18441117	18528930	-	10105	pseudogene	coiled-coil domain containing 144B (pseudogene) [Source:HGNC Symbol;Acc:HGNC:26704]	4.32797	6.63289e-08	0.00022057	25.0119	116.183	87.5305	8.24007	3.16162	0	76.2419	3.80056	ENSG00000000003	1305.55
S100A8	ENSG00000143546	1	153362508	153363664	-	1006	protein_coding	S100 calcium binding protein A8 [Source:HGNC Symbol;Acc:HGNC:10498]	5.60982	0.00109152	0.210443	941.804	694.017	50.3108	1.99055	9.58909	0	2.08388	28.3411	0	0	0	2.68931	0.903579	3.00079	242.828	4.99069	FCRL1	ENSG00000163534	1	157764193	157789895	-	3935	protein_coding	Fc receptor like 1 [Source:HGNC Symbol;Acc:HGNC:18509]	1.85784	6.4666e-07	0.001536	997.795	947.709	650.511	163.771	348.832	203.793	865.338	238.799	ENSG00000000005	10.2726
CDA	ENSG00000158825	1	20915441	20945401	+	963	protein_coding	cytidine deaminase [Source:HGNC Symbol;Acc:HGNC:1712]	5.15213	7.4352e-05	0.0571135	44.3677	6.20582	2.14089	1.99055	0	1.03318	3.12583	1.09004	0	0	0	0	0	0	8.40913	0.155721	XRRA1	ENSG00000166435	11	74518784	74660245	-	9086	protein_coding	X-ray radiation resistance associated 1 [Source:HGNC Symbol;Acc:HGNC:18868]	2.11927	8.40735e-07	0.00155321	125.059	246.769	260.602	66.9506	38.9933	39.5419	210.81	48.4953	ENSG00000000419	1246.25
C16orf54	ENSG00000185905	16	29753784	29757327	-	2585	protein_coding	chromosome 16 open reading frame 54 [Source:HGNC Symbol;Acc:HGNC:26649]	4.77345	0.000142019	0.0742498	60.5013	2.06861	6.42266	4.97637	0	5.16592	1.04194	0	1.09693	0	0	1.79287	0	0	11.4538	0.41283	RP1-283E3.4	ENSG00000227775	1	1655951	1668690	+	2759	pseudogene		2.32331	1.68786e-06	0.00280641	112.553	269.814	93.4985	31.9303	34.7778	28.389	158.622	31.699	ENSG00000000457	1123.51
FOS	ENSG00000170345	14	75745477	75748933	+	3238	protein_coding	Fos proto-oncogene, AP-1 transcription factor subunit [Source:HGNC Symbol;Acc:HGNC:3796]	4.66555	5.3376e-06	0.0169271	5219.25	27.9262	38.5359	42.7968	16.3014	554.819	594.949	34.8814	49.362	41.7681	57.9213	23.3074	21.6859	27.0071	927.797	36.5619	SMTNL1	ENSG00000214872	11	57308979	57318108	+	2062	protein_coding	smoothelin like 1 [Source:HGNC Symbol;Acc:HGNC:32394]	2.52762	6.6931e-06	0.00835011	613.684	88.3376	562.98	72.1007	88.5253	58.8059	421.667	73.1439	ENSG00000000460	292.404
CYP2F1	ENSG00000197446	19	41620337	41634271	+	2994	protein_coding	cytochrome P450 family 2 subfamily F member 1 [Source:HGNC Symbol;Acc:HGNC:2632]	4.52051	0.0431076	0.732658	5.04178	44.475	1.07044	0	0	0	0	1.09004	0	0.870169	0	0	0	0	7.22675	0.28003	CTD-2303H24.2	ENSG00000273018	17	18414535	18455019	-	7703	processed_transcript		3.95456	6.777e-06	0.00835011	14.2925	102.741	43.7652	6.18006	4.21549	0	53.5994	3.46518	ENSG00000000938	117.468
SFRP1	ENSG00000104332	8	41119481	41167016	-	4757	protein_coding	secreted frizzled related protein 1 [Source:HGNC Symbol;Acc:HGNC:10776]	4.46389	4.30712e-05	0.047979	465.86	435.442	188.398	63.6976	30.6851	18.5973	176.088	0	38.3927	4.35084	0.934215	0.896437	18.0716	0	196.967	8.94939	BANK1	ENSG00000153064	4	102332443	102995969	+	6144	protein_coding	B-cell scaffold protein with ankyrin repeats 1 [Source:HGNC Symbol;Acc:HGNC:18233]	1.65353	1.02652e-05	0.0113786	562.767	995.719	492.359	165.832	223.421	262.599	683.615	217.284	ENSG00000000971	2548.22
G0S2	ENSG00000123689	1	209848765	209849733	+	866	protein_coding	G0/G1 switch 2 [Source:HGNC Symbol;Acc:HGNC:30229]	4.40396	0.00706397	0.461367	61.5097	0	2.14089	0	1.91782	8.26547	9.37748	2.18009	0	0	0	1.79287	0	0	11.8873	0.567566	MS4A1	ENSG00000156738	11	60223225	60238233	+	4872	protein_coding	membrane spanning 4-domains A1 [Source:HGNC Symbol;Acc:HGNC:7315]	1.68396	1.25499e-05	0.0122746	2658.41	3760.11	1679.99	558.265	890.523	1071.69	2699.5	840.158	ENSG00000001036	933.329
MME	ENSG00000196549	3	154741913	154901497	+	9566	protein_coding	membrane metalloendopeptidase [Source:HGNC Symbol;Acc:HGNC:7154]	4.39545	0.00798893	0.461995	114.953	48.6122	1.07044	0	0	0	0	1.09004	2.19387	0.870169	0	1.79287	0.903579	1.00026	23.5193	1.12154	DLG5	ENSG00000151208	10	79550549	79686378	-	10365	protein_coding	discs large MAGUK scaffold protein 5 [Source:HGNC Symbol;Acc:HGNC:2904]	1.74335	1.40873e-05	0.0130128	115.233	155.551	153.178	42.2304	29.5084	54.7503	141.321	42.163	ENSG00000001084	1304.41
AC004947.2	ENSG00000233760	7	26591441	26596819	+	2781	lincRNA		4.29722	0.00132634	1	2.01671	1.0343	0	5.97165	0.958909	12.3982	2.08388	0	0	0	0	0	0	0	3.49481	0	ERAP2	ENSG00000164308	5	96211643	96255420	+	7422	protein_coding	endoplasmic reticulum aminopeptidase 2 [Source:HGNC Symbol;Acc:HGNC:29499]	1.69646	2.08818e-05	0.0173601	2346.65	1404.76	1941.59	449.084	928.462	379.196	1897.67	585.581	ENSG00000001167	959.968
SLC40A1	ENSG00000138449	2	190425305	190448484	-	4330	protein_coding	solute carrier family 40 member 1 [Source:HGNC Symbol;Acc:HGNC:10909]	4.27758	0.00105052	0.210443	28.234	250.301	26.7611	5.97165	0.958909	4.13273	0	3.27013	2.19387	2.61051	0	0	7.22863	1.00026	45.1942	2.32906	FRMD3	ENSG00000172159	9	85857905	86153461	-	6361	protein_coding	FERM domain containing 3 [Source:HGNC Symbol;Acc:HGNC:24125]	1.66901	2.80195e-05	0.0202556	192.055	127.706	157.157	60.7706	55.8553	33.4585	158.973	50.0281	ENSG00000001460	325.827
GPR123	ENSG00000197177	10	134884433	134945179	+	6503	protein_coding	adhesion G protein-coupled receptor A1 [Source:HGNC Symbol;Acc:HGNC:13838]	4.06921	0.01878	1	7.05849	0	0	0	0.958909	0	19.7969	1.09004	0	0	0	0	0	0	3.97347	0.155721	MICAL3	ENSG00000243156	22	18270415	18507325	-	22361	protein_coding	microtubule associated monooxygenase, calponin and LIM domain containing 3 [Source:HGNC Symbol;Acc:HGNC:24694]	1.48962	3.15122e-05	0.0218314	153.644	201.64	152.184	69.0106	57.963	53.7364	169.156	60.2367	ENSG00000001461	3091.9
VTRNA1-2	ENSG00000202111	5	140098510	140098598	+	89	misc_RNA	vault RNA 1-2 [Source:HGNC Symbol;Acc:HGNC:12655]	3.91918	0.00550991	0.421677	0	0	6.42266	7.9622	27.8084	2.06637	0	1.09004	2.19387	0	0	0	0	0	6.3228	0.46913	PLEKHG1	ENSG00000120278	6	150920999	151164799	+	7396	protein_coding	pleckstrin homology and RhoGEF domain containing G1 [Source:HGNC Symbol;Acc:HGNC:20884]	1.70535	3.31207e-05	0.0220279	123.273	105.621	80.5678	35.0203	29.5084	30.4168	103.154	31.6485	ENSG00000001497	776.374
IRF8	ENSG00000140968	16	85932409	85956215	+	5162	protein_coding	interferon regulatory factor 8 [Source:HGNC Symbol;Acc:HGNC:5358]	3.88185	0.00690352	1	16.1337	4.13721	1.07044	0.995275	0	2.06637	0	0	0	0.870169	0	0	0	0	3.48614	0.12431	ABO	ENSG00000175164	9	136125788	136150617	-	6341	processed_transcript	ABO, alpha 1-3-N-acetylgalactosaminyltransferase and alpha 1-3-galactosyltransferase [Source:HGNC Symbol;Acc:HGNC:79]	3.73346	4.00634e-05	0.0238168	55.3834	16.3233	23.872	4.12004	0	3.04168	31.8596	2.38724	ENSG00000001561	302.959
RP11-55L4.1	ENSG00000262296	17	9550337	9550977	-	195	antisense		3.82443	0.00383338	1	0	0	1.07044	0.995275	11.5069	13.4314	4.16777	0	0	0.870169	0	0	0.903579	0	4.45311	0.253393	EML6	ENSG00000214595	2	54950636	55199157	+	14422	protein_coding	echinoderm microtubule associated protein like 6 [Source:HGNC Symbol;Acc:HGNC:35412]	2.28328	4.14777e-05	0.0238168	60.7431	173.795	51.7226	17.5102	18.9697	22.3057	95.4201	19.5952	ENSG00000001617	2523.54
RP11-626H12.2	ENSG00000254605	11	69860964	69867165	-	679	lincRNA		3.81078	0.00962519	1	2.01671	0	5.35221	0	2.87673	6.1991	1.04194	0	0	0	0	0	0	0	2.4981	0	IFI44L	ENSG00000137959	1	79085607	79111830	+	10240	protein_coding	interferon induced protein 44 like [Source:HGNC Symbol;Acc:HGNC:17817]	2.48916	4.26371e-05	0.0238168	3551.69	295.739	3030.74	302.823	417.334	504.919	2292.72	408.359	ENSG00000001626	1670.67
TRGC1	ENSG00000211689	7	38297480	38305279	-	2730	TR_C_gene	T-cell receptor gamma constant 1 [Source:HGNC Symbol;Acc:HGNC:12275]	3.76264	0.0130233	1	13.1086	0	4.28177	1.99055	0	3.09955	0	0	0	0	0	0	0	1.00026	3.2115	0.142895	GOLGA8N	ENSG00000232653	15	32885657	32896179	+	3196	protein_coding	golgin A8 family member N [Source:HGNC Symbol;Acc:HGNC:44405]	3.25862	5.16381e-05	0.0276964	17.8656	48.9698	31.8293	6.18006	1.05387	3.04168	32.8882	3.4252	ENSG00000001629	3212.69
PROM1	ENSG00000007062	4	15964699	16086001	-	7465	protein_coding	prominin 1 [Source:HGNC Symbol;Acc:HGNC:9454]	3.71792	0.0124883	0.516178	0	39.3035	1.07044	2.98582	0	0	5.20971	0	0	2.61051	0.934215	0	0	0	6.9385	0.506389	PAX5	ENSG00000196092	9	36833272	37034103	-	9254	protein_coding	paired box 5 [Source:HGNC Symbol;Acc:HGNC:8619]	1.66859	5.42418e-05	0.0281837	582.419	773.915	414.775	96.8209	213.936	246.376	590.37	185.711	ENSG00000001630	174.316
CD38	ENSG00000004468	4	15779898	15854853	+	6855	protein_coding	CD38 molecule [Source:HGNC Symbol;Acc:HGNC:1667]	3.67039	0.00317491	0.336547	11.0919	34.132	2.14089	0	1.91782	1.03318	0	1.09004	1.09693	0.870169	0	0	0	1.00026	7.18797	0.57963	KAZN	ENSG00000189337	1	14925200	15444539	+	12644	protein_coding	kazrin, periplakin interacting protein [Source:HGNC Symbol;Acc:HGNC:29173]	1.76266	6.59439e-05	0.0313271	164.364	323.585	393.887	115.361	93.7947	50.6947	293.945	86.6168	ENSG00000001631	2105.51
RP11-279O9.4	ENSG00000249679	4	186392670	186393417	+	394	protein_coding		3.64247	0.0145728	1	2.01671	0	4.28177	0.995275	0	5.16592	3.12583	0	0	0	0	0	0	0	2.2265	0	CNTNAP2	ENSG00000174469	7	145813453	148118090	+	10308	protein_coding	contactin associated protein like 2 [Source:HGNC Symbol;Acc:HGNC:13830]	2.15174	7.52611e-05	0.0329307	58.9566	144.989	56.6959	17.5102	13.7003	27.3751	86.8805	19.5285	ENSG00000002016	522.034
IGLV1-36	ENSG00000211655	22	22786296	22786802	+	392	IG_V_gene	immunoglobulin lambda variable 1-36 [Source:HGNC Symbol;Acc:HGNC:5876]	3.64084	0.0410912	1	1.00836	10.343	1.07044	0	0	0	3.12583	0	0	0	0	0	0	0	2.22109	0	TCF4	ENSG00000196628	18	52889562	53332018	-	22377	protein_coding	transcription factor 4 [Source:HGNC Symbol;Acc:HGNC:11634]	1.26005	0.000118421	0.0464347	253.692	319.744	249.661	95.7909	119.088	128.765	274.366	114.548	ENSG00000002079	34.3891
ITIH5	ENSG00000123243	10	7601232	7708961	-	14629	protein_coding	inter-alpha-trypsin inhibitor heavy chain family member 5 [Source:HGNC Symbol;Acc:HGNC:21449]	3.6298	0.0410595	1	4.03342	15.5145	0	0	0.958909	0	0	0	1.09693	0	0	0	0	0	2.92955	0.156705	AFF3	ENSG00000144218	2	100162323	100759201	-	12295	protein_coding	AF4/FMR2 family member 3 [Source:HGNC Symbol;Acc:HGNC:6473]	1.36418	0.000130578	0.0493438	210.814	218.924	248.666	60.7706	106.441	96.3199	226.135	87.8439	ENSG00000002330	543.224
LILRB1	ENSG00000104972	19	55085346	55148979	+	5078	protein_coding	leukocyte immunoglobulin like receptor B1 [Source:HGNC Symbol;Acc:HGNC:6605]	3.62925	0.0077008	1	10.0836	2.06861	4.28177	1.99055	0	0	2.08388	0	0	0	0.934215	0	0	0	2.92977	0.133459	OAS3	ENSG00000111331	12	113376157	113411054	+	8251	protein_coding	2'-5'-oligoadenylate synthetase 3 [Source:HGNC Symbol;Acc:HGNC:8088]	2.1614	0.000144724	0.0534739	7985.04	948.669	8530.24	1086.66	1513.36	1303.87	5821.32	1301.3	ENSG00000002549	2252.7
CYP4F61P	ENSG00000235327	9	66366966	66367990	-	509	pseudogene	NA	3.61555	0.00664924	0.450622	16.1337	0	5.35221	0	0	12.3982	2.08388	0	1.09693	0.870169	0	0	0	1.00026	5.13828	0.42391	RP1-283E3.8	ENSG00000268575	1	1634175	1669127	-	5079	processed_transcript		1.61967	0.000161719	0.0584545	99.1542	159.392	80.5678	36.0503	33.7239	40.5558	113.038	36.7767	ENSG00000002586	3327.06
DUSP5P1	ENSG00000183929	1	228744885	228788150	+	2463	pseudogene	dual specificity phosphatase 5 pseudogene 1 [Source:HGNC Symbol;Acc:HGNC:32020]	3.51602	0.00954346	1	2.01671	1.0343	4.28177	2.98582	2.87673	1.03318	0	0	0	0	0	0	0	0	2.03265	0	MKI67	ENSG00000148773	10	129894923	129924649	-	12807	protein_coding	marker of proliferation Ki-67 [Source:HGNC Symbol;Acc:HGNC:7107]	1.67253	0.000169711	0.0588579	100.941	184.357	95.4878	46.3504	27.4007	45.6252	126.928	39.7921	ENSG00000002587	552.084
FAM78B	ENSG00000188859	1	166026674	166136206	-	5332	protein_coding	family with sequence similarity 78 member B [Source:HGNC Symbol;Acc:HGNC:13495]	3.51514	0.0196914	1	5.04178	1.0343	2.14089	0	2.87673	0	3.12583	0	0	0	0	0	0	0	2.03136	0	SHROOM1	ENSG00000164403	5	132157833	132166590	-	4329	protein_coding	shroom family member 1 [Source:HGNC Symbol;Acc:HGNC:24084]	2.41164	0.000191085	0.0635435	52.7036	65.293	127.317	7.21007	6.32324	32.4446	81.7712	15.326	ENSG00000002726	378.227
HOXC8	ENSG00000037965	12	54402832	54407570	+	3371	protein_coding	homeobox C8 [Source:HGNC Symbol;Acc:HGNC:5129]	3.51118	0.0418395	1	1.00836	0	0	0	3.83563	5.16592	4.16777	0	0	0	0	0	0	0	2.02538	0	GOLGA8M	ENSG00000188626	15	28947100	28983530	-	2901	protein_coding	golgin A8 family member M [Source:HGNC Symbol;Acc:HGNC:44404]	5.82563	0.000191343	1	9.8261	10.5621	11.936	0	0	0	10.7747	0	ENSG00000002745	27.8295
TPPP3	ENSG00000159713	16	67423712	67427438	-	2618	protein_coding	tubulin polymerization promoting protein family member 3 [Source:HGNC Symbol;Acc:HGNC:24162]	3.47412	5.77129e-15	1.1572e-10	293.432	140.665	119.89	73.6503	33.5618	95.0529	70.8521	14.1706	14.2601	22.6244	8.40794	5.37862	2.71074	7.00185	118.158	10.6506	CR2	ENSG00000117322	1	207627575	207663240	+	4885	protein_coding	complement C3d receptor 2 [Source:HGNC Symbol;Acc:HGNC:2336]	1.48491	0.000230137	0.0713883	209.921	191.078	110.408	76.2207	56.9091	49.6808	170.469	60.9369	ENSG00000002746	41.5482
KCNB2	ENSG00000182674	8	73449626	73850584	+	3582	protein_coding	potassium voltage-gated channel subfamily B member 2 [Source:HGNC Symbol;Acc:HGNC:6232]	3.47222	3.80627e-05	0.0448939	0	26.8919	2.14089	18.9102	44.1098	4.13273	29.1744	0	2.19387	2.61051	0.934215	2.68931	2.71074	0	17.9086	1.59123	RP11-693J15.5	ENSG00000205056	12	92860227	92885867	+	10626	lincRNA	long intergenic non-protein coding RNA 2397 [Source:HGNC Symbol;Acc:HGNC:53323]	1.7375	0.000239496	0.0713883	109.874	90.258	54.7066	18.5402	31.6162	26.3612	84.9461	25.5059	ENSG00000002822	690.1
PPP1R9A	ENSG00000158528	7	94536514	94925727	+	11151	protein_coding	protein phosphatase 1 regulatory subunit 9A [Source:HGNC Symbol;Acc:HGNC:14946]	3.47086	0.0277178	1	1.00836	11.3773	2.14089	0	3.83563	0	0	0	1.09693	0	0	0	0	0	2.62317	0.156705	ACO1	ENSG00000122729	9	32384618	32454767	+	7534	protein_coding	aconitase 1 [Source:HGNC Symbol;Acc:HGNC:117]	1.45969	0.000260708	0.0733371	324.261	287.097	641.559	190.552	140.165	124.709	417.639	151.809	ENSG00000002834	1345.82
SH2D2A	ENSG00000027869	1	156776035	156786654	-	2512	protein_coding	SH2 domain containing 2A [Source:HGNC Symbol;Acc:HGNC:10821]	3.43315	0.011409	1	15.1253	0	8.56354	1.99055	2.87673	0	3.12583	0	0	0	0	2.68931	0	0	4.526	0.384187	BTNL9	ENSG00000165810	5	180467225	180488523	+	5565	protein_coding	butyrophilin like 9 [Source:HGNC Symbol;Acc:HGNC:24176]	2.71469	0.000261966	0.0733371	26.7984	88.3376	19.8933	8.24007	3.16162	9.12505	45.0098	6.84225	ENSG00000002919	649.051
GIMAP8	ENSG00000171115	7	150147718	150176480	+	4184	protein_coding	GTPase, IMAP family member 8 [Source:HGNC Symbol;Acc:HGNC:21792]	3.41491	0.00979292	0.486246	27.2256	1.0343	8.56354	0.995275	0.958909	1.03318	0	0	0	0	0	2.68931	0.903579	0	5.68726	0.51327	SCN3A	ENSG00000153253	2	165944032	166060577	-	9807	protein_coding	sodium voltage-gated channel alpha subunit 3 [Source:HGNC Symbol;Acc:HGNC:10590]	2.22894	0.000264643	0.0733371	34.838	72.0144	37.7973	8.24007	6.32324	16.2223	48.2165	10.2619	ENSG00000002933	81.5236
RP11-123J14.4	ENSG00000270244	4	77807182	77807523	-	342	pseudogene		3.41018	0.0278511	1	6.05013	0	2.14089	1.99055	0.958909	0	2.08388	0	0	0	0	0	0	0	1.88919	0	SLC2A14	ENSG00000173262	12	7965108	8043744	-	5575	protein_coding	solute carrier family 2 member 14 [Source:HGNC Symbol;Acc:HGNC:18301]	4.59048	0.000275823	0.0739695	3.57313	6.72134	89.5198	3.09003	1.05387	0	33.2714	1.3813	ENSG00000003056	1996.1
RASSF2	ENSG00000101265	20	4760669	4804291	-	5759	protein_coding	Ras association domain family member 2 [Source:HGNC Symbol;Acc:HGNC:9883]	3.38283	8.83008e-05	0.0571135	157.304	21.7204	5.35221	2.98582	2.87673	2.06637	4.16777	1.09004	2.19387	4.35084	1.86843	4.48219	2.71074	2.00053	28.0675	2.67095	XAF1	ENSG00000132530	17	6658766	6678966	+	6668	protein_coding	XIAP associated factor 1 [Source:HGNC Symbol;Acc:HGNC:30932]	1.6201	0.000290285	0.0739698	6899.71	1698.58	5876.48	1585.18	1654.58	1469.13	4824.92	1569.63	ENSG00000003096	34.4368
HHEX	ENSG00000152804	10	94447945	94455403	+	4772	protein_coding	hematopoietically expressed homeobox [Source:HGNC Symbol;Acc:HGNC:4901]	3.37428	0.0392942	1	23.1922	6.20582	0	0.995275	0	0	0	0	2.19387	0	0	0.896437	0	0	4.3419	0.441472	RP11-345P4.6	ENSG00000269227	1	1604714	1605836	+	502	pseudogene	NA	2.58806	0.000291001	0.0739698	18.7589	107.541	79.5732	17.5102	13.7003	3.04168	68.6245	11.4174	ENSG00000003137	208.701
IL1B	ENSG00000125538	2	113587328	113594480	-	3096	protein_coding	interleukin 1 beta [Source:HGNC Symbol;Acc:HGNC:5992]	3.34117	0.00297953	0.335633	19.1588	0	5.35221	7.9622	0.958909	3.09955	2.08388	0	0	0.870169	1.86843	0	0	1.00026	5.5165	0.534123	DDX60	ENSG00000137628	4	169137444	169239958	-	6750	protein_coding	DExD/H-box helicase 60 [Source:HGNC Symbol;Acc:HGNC:25942]	1.62613	0.000308356	0.0750117	1339.03	483.937	1902.79	484.104	318.27	404.544	1241.92	402.306	ENSG00000003147	275.907
RPL17P50	ENSG00000213700	10	74765591	74766353	-	546	pseudogene	ribosomal protein L17 pseudogene 50 [Source:HGNC Symbol;Acc:HGNC:45098]	3.33354	0.00123736	1	6.05013	2.06861	1.07044	1.99055	3.83563	5.16592	9.37748	0	0	0	0	0.896437	0.903579	1.00026	4.22268	0.40004	PPARGC1B	ENSG00000155846	5	149109861	149234585	+	12889	protein_coding	PPARG coactivator 1 beta [Source:HGNC Symbol;Acc:HGNC:30022]	1.32273	0.000343964	0.0783437	125.059	173.795	169.093	74.1607	62.1785	50.6947	155.982	62.3446	ENSG00000003249	92.0804
RPSAP47	ENSG00000188856	8	81471105	81471992	+	888	pseudogene	ribosomal protein SA pseudogene 47 [Source:HGNC Symbol;Acc:HGNC:36162]	3.33269	0.00380165	0.359561	6.05013	3.10291	222.652	131.376	89.1785	147.745	257.36	0	1.09693	1.74034	0.934215	72.6114	4.51789	4.00106	122.495	12.1288	LARGE	ENSG00000133424	22	33558212	34318829	-	10687	protein_coding	LARGE xylosyl- and glucuronyltransferase 1 [Source:HGNC Symbol;Acc:HGNC:6511]	1.90613	0.00034926	0.0784749	92.008	87.3775	36.8026	13.3901	18.9697	25.3473	72.0627	19.2357	ENSG00000003393	1583.98
RP4-773N10.6	ENSG00000258673	1	110625310	110652341	+	579	antisense	long intergenic non-protein coding RNA 1397 [Source:HGNC Symbol;Acc:HGNC:50677]	3.31246	0.0322552	1	1.00836	0	4.28177	0	1.91782	3.09955	2.08388	0	0	0	0	0	0	0	1.7702	0	CTC-281F24.1	ENSG00000261996	17	6556783	6558328	-	879	antisense		2.74622	0.00036684	0.0813259	41.9842	32.6465	14.92	4.12004	2.10775	7.09726	29.8502	4.44168	ENSG00000003400	2175.94
C1QA	ENSG00000173372	1	22962999	22966101	+	1272	protein_coding	complement C1q A chain [Source:HGNC Symbol;Acc:HGNC:1241]	3.30379	0.012557	1	1.00836	0	9.63399	4.97637	0	5.16592	1.04194	0	0	0	0	0.896437	0.903579	0	3.11808	0.257145	LINC00649	ENSG00000237945	21	35287838	35349992	+	14129	antisense	long intergenic non-protein coding RNA 649 [Source:HGNC Symbol;Acc:HGNC:44305]	1.16115	0.000400824	0.0861775	460.933	434.967	336.197	164.801	155.973	230.154	410.699	183.643	ENSG00000003402	7587.86
LINC00683	ENSG00000266256	18	74327169	74337897	+	4928	lincRNA	long intergenic non-protein coding RNA 683 [Source:HGNC Symbol;Acc:HGNC:44467]	3.29032	0.00924189	1	1.00836	1.0343	4.28177	2.98582	4.79454	2.06637	0	0	0	0	0	0	0	1.00026	2.31017	0.142895	CD180	ENSG00000134061	5	66478103	66492627	-	3006	protein_coding	CD180 molecule [Source:HGNC Symbol;Acc:HGNC:6726]	1.45027	0.000428446	0.0861775	225.107	542.508	502.306	108.151	175.997	180.473	423.307	154.874	ENSG00000003436	127.422
RNGTTP1	ENSG00000237731	21	27015801	27016528	+	728	pseudogene	RNA guanylyltransferase and 5'-phosphatase pseudogene 1 [Source:HGNC Symbol;Acc:HGNC:39652]	3.27863	0.00498124	1	8.06685	1.0343	2.14089	0	2.87673	4.13273	3.12583	1.09004	0	0	0	0	0	1.00026	3.0539	0.298616	ZNF860	ENSG00000197385	3	32023263	32033120	+	3263	protein_coding	zinc finger protein 860 [Source:HGNC Symbol;Acc:HGNC:34513]	2.283	0.000432307	0.0861775	31.2648	47.0494	26.8559	7.21007	4.21549	10.1389	35.0567	7.18817	ENSG00000003509	613.877
MIA	ENSG00000261857	19	41277553	41283395	+	1304	protein_coding	melanoma inhibitory activity [Source:HGNC Symbol;Acc:HGNC:7076]	3.27191	0.00846183	1	2.01671	2.06861	1.07044	0.995275	7.67127	1.03318	1.04194	0	0	0	0	0	0.903579	0	2.27106	0.129083	SIGLEC6	ENSG00000105492	19	52022779	52035110	-	2573	protein_coding	sialic acid binding Ig like lectin 6 [Source:HGNC Symbol;Acc:HGNC:10875]	3.41249	0.000440554	0.0861775	9.8261	39.3679	16.9093	3.09003	2.10775	1.01389	22.0344	2.07056	ENSG00000003756	4407.37
IRF4	ENSG00000137265	6	391739	411447	+	5898	protein_coding	interferon regulatory factor 4 [Source:HGNC Symbol;Acc:HGNC:6119]	3.20776	0.0258441	1	7.05849	4.13721	0	0.995275	0	2.06637	1.04194	0	0	0	0	0.896437	0	0	2.18561	0.128062	PCDH9	ENSG00000184226	13	66876967	67804468	-	6900	protein_coding	protocadherin 9 [Source:HGNC Symbol;Acc:HGNC:8661]	2.2186	0.000471763	0.0888367	31.2648	57.6115	35.8079	4.12004	8.43098	14.1945	41.5614	8.91518	ENSG00000003987	255.423
GABRB1	ENSG00000163288	4	46995740	47428461	+	3140	protein_coding	gamma-aminobutyric acid type A receptor beta1 subunit [Source:HGNC Symbol;Acc:HGNC:4081]	3.20602	0.0215543	1	2.01671	1.0343	0	0	2.87673	3.09955	6.25165	0	0	0	0	0	0.903579	0	2.18271	0.129083	CLEC12B	ENSG00000256660	12	10163226	10171218	+	3667	protein_coding	C-type lectin domain family 12 member B [Source:HGNC Symbol;Acc:HGNC:31966]	1.97566	0.000480863	0.0888367	64.3163	242.929	379.962	49.4404	37.9394	87.1949	229.069	58.1916	ENSG00000003989	1281.76
C19orf35	ENSG00000188305	19	2274631	2282181	-	2767	protein_coding	chromosome 19 open reading frame 35 [Source:HGNC Symbol;Acc:HGNC:24793]	3.20504	0.0474969	1	10.0836	0	2.14089	0	0.958909	0	2.08388	1.09004	0	0	0	0	0	0	2.18103	0.155721	AC007278.3	ENSG00000234389	2	103055173	103056935	+	1327	sense_intronic		2.33761	0.000494599	0.0895743	35.7313	58.5717	208.88	33.9903	15.8081	10.1389	101.061	19.9791	ENSG00000004059	1465.83
RPL21P10	ENSG00000239272	14	78149545	78150332	-	490	pseudogene	ribosomal protein L21 pseudogene 10 [Source:HGNC Symbol;Acc:HGNC:19795]	3.19918	0.0405026	1	2.01671	8.27442	0	2.98582	1.91782	0	0	1.09004	0	0	0	0	0	0	2.17068	0.155721	IFI44	ENSG00000137965	1	79115481	79129763	+	2801	protein_coding	interferon induced protein 44 [Source:HGNC Symbol;Acc:HGNC:16938]	2.00405	0.00049563	0.0895743	4253.81	481.056	3817.52	485.134	786.189	860.796	2850.79	710.707	ENSG00000004139	132.581
LINC00694	ENSG00000225873	3	44462619	44465499	-	732	lincRNA	long intergenic non-protein coding RNA 694 [Source:HGNC Symbol;Acc:HGNC:44570]	3.19126	0.0310817	1	13.1086	1.0343	1.07044	0	3.83563	0	1.04194	0	0	0	0	1.79287	0	0	2.87014	0.256125	RP11-645C24.2	ENSG00000185710	16	21890659	21930477	-	6290	pseudogene	SMG1P4, nonsense mediated mRNA decay associated PI3K related kinase pseudogene 4 [Source:HGNC Symbol;Acc:HGNC:49861]	3.18158	0.000559659	0.0959592	11.6127	26.8854	36.8026	5.15005	3.16162	0	25.1002	2.77056	ENSG00000004142	1648.08
DDX26B-AS1	ENSG00000225235	X	134654008	134654599	-	398	antisense	INTS6L antisense RNA 1 [Source:HGNC Symbol;Acc:HGNC:41180]	3.17242	0.0429846	1	1.00836	2.06861	0	0	1.91782	3.09955	3.12583	0	0	0	0	0	0	0	1.60288	0	IGLV10-54	ENSG00000211642	22	22569184	22569660	+	365	IG_V_gene	immunoglobulin lambda variable 10-54 [Source:HGNC Symbol;Acc:HGNC:5884]	3.77272	0.000572133	0.0959592	45.5574	81.6163	0	2.06002	4.21549	3.04168	42.3912	3.10573	ENSG00000004399	510.026
GIMAP4	ENSG00000133574	7	150264365	150271041	+	2191	protein_coding	GTPase, IMAP family member 4 [Source:HGNC Symbol;Acc:HGNC:21872]	3.17064	0.000518231	0.129888	98.8189	4.13721	5.35221	17.9149	6.71236	2.06637	1.04194	3.27013	0	1.74034	0	5.37862	3.61431	1.00026	19.4348	2.14338	SAMD9L	ENSG00000177409	7	92759368	92777682	-	7135	protein_coding	sterile alpha motif domain containing 9 like [Source:HGNC Symbol;Acc:HGNC:1349]	1.68599	0.000580249	0.0959592	4504.82	1663.05	7741.47	1672.74	1786.31	863.838	4636.45	1440.96	ENSG00000004455	3151.41
RPSAP15	ENSG00000237506	X	86958277	86959307	-	1031	pseudogene	ribosomal protein SA pseudogene 15 [Source:HGNC Symbol;Acc:HGNC:31464]	3.16665	0.000233695	0.0876026	20.1671	10.343	335.049	269.719	201.371	356.448	763.744	14.1706	15.3571	7.83152	9.34215	142.534	14.4573	14.0037	279.549	31.0994	RAB30	ENSG00000137502	11	82684175	82782965	-	11701	protein_coding	RAB30, member RAS oncogene family [Source:HGNC Symbol;Acc:HGNC:9770]	1.09325	0.0005829	0.0959592	229.573	268.854	227.778	121.541	101.172	117.612	242.068	113.442	ENSG00000004468	51.4136
CICP27	ENSG00000233750	1	131025	134836	+	3812	pseudogene	capicua transcriptional repressor pseudogene 27 [Source:HGNC Symbol;Acc:HGNC:48835]	3.10443	0.00556206	1	4.03342	3.10291	1.07044	6.96692	4.79454	4.13273	1.04194	0	0	0	0	0	2.71074	0	3.59185	0.387248	ZDHHC21	ENSG00000175893	9	14611069	14693469	-	9426	protein_coding	zinc finger DHHC-type containing 21 [Source:HGNC Symbol;Acc:HGNC:20750]	1.19527	0.000591542	0.0964272	159.897	243.889	222.805	80.3407	94.8486	98.3477	208.864	91.179	ENSG00000004478	2254.74
FAM53B-AS1	ENSG00000233334	10	126392194	126402786	+	1631	antisense	FAM53B antisense RNA 1 [Source:HGNC Symbol;Acc:HGNC:49499]	3.09543	0.0155614	1	1.00836	2.06861	0	2.98582	2.87673	4.13273	1.04194	0	0	0	0	0.896437	0	0	2.01631	0.128062	RP1-85F18.5	ENSG00000231993	22	41570595	41593460	-	457	antisense	EP300 antisense RNA 1 [Source:HGNC Symbol;Acc:HGNC:50504]	2.40463	0.000646343	0.101384	54.4902	45.129	20.888	12.3601	8.43098	2.02779	40.169	7.60629	ENSG00000004487	3678.56
TUBB1	ENSG00000101162	20	57594309	57601709	+	3496	protein_coding	tubulin beta 1 class VI [Source:HGNC Symbol;Acc:HGNC:16257]	3.08223	0.00955966	0.482823	20.1671	5.17152	2.14089	2.98582	0	2.06637	0	0	1.09693	0	0.934215	0.896437	0.903579	0	4.64739	0.547309	CXCR2P1	ENSG00000229754	2	218923878	218930452	-	2503	pseudogene	C-X-C motif chemokine receptor 2 pseudogene 1 [Source:HGNC Symbol;Acc:HGNC:6028]	1.1784	0.000697119	0.107659	322.475	408.082	594.809	185.402	173.889	226.098	441.789	195.13	ENSG00000004534	3062.6
CTD-2256P15.4	ENSG00000271980	5	10264709	10267258	-	2550	antisense		3.06314	0.00854864	1	2.01671	0	2.14089	1.99055	1.91782	5.16592	5.20971	0	0	0.870169	0	0.896437	0	0	2.63451	0.252372	TREML5P	ENSG00000225690	6	41215107	41217387	+	576	pseudogene	triggering receptor expressed on myeloid cells like 5, pseudogene [Source:HGNC Symbol;Acc:HGNC:30808]	3.72408	0.00069932	0.107659	1.78656	39.3679	40.7813	4.12004	1.05387	1.01389	27.3119	2.0626	ENSG00000004660	236.893
FCER1A	ENSG00000179639	1	159259504	159278014	+	1165	protein_coding	Fc fragment of IgE receptor Ia [Source:HGNC Symbol;Acc:HGNC:3609]	3.06282	0.00512616	1	9.0752	1.0343	5.35221	2.98582	1.91782	2.06637	2.08388	0	2.19387	0.870169	0	0	0	0	3.50223	0.43772	OSBPL10	ENSG00000144645	3	31699382	32119072	-	11976	protein_coding	oxysterol binding protein like 10 [Source:HGNC Symbol;Acc:HGNC:16395]	1.62264	0.000727983	0.107659	137.565	179.556	84.5465	30.9003	29.5084	69.9587	133.889	43.4558	ENSG00000004700	1355.6
GBP2	ENSG00000162645	1	89571815	89616139	-	6276	protein_coding	guanylate binding protein 2 [Source:HGNC Symbol;Acc:HGNC:4183]	3.0283	0.00145536	0.237247	202.68	34.132	10.7044	12.9386	8.63018	7.23228	0	3.27013	7.67854	1.74034	8.40794	5.37862	5.42147	2.00053	39.4739	4.84251	COBLL1	ENSG00000082438	2	165510134	165700189	-	17176	protein_coding	cordon-bleu WH2 repeat protein like 1 [Source:HGNC Symbol;Acc:HGNC:23571]	1.60072	0.000734588	0.107659	98.261	145.949	68.6319	20.6002	37.9394	44.6113	104.281	34.3836	ENSG00000004766	1403.25
C8orf31	ENSG00000177335	8	144120626	144141359	+	2929	protein_coding	chromosome 8 open reading frame 31 [Source:HGNC Symbol;Acc:HGNC:26731]	3.01911	0.000182261	0.0830572	13.1086	1.0343	8.56354	16.9197	16.3014	77.4887	20.8388	1.09004	0	4.35084	7.47372	0	0	6.00159	22.0365	2.70231	PARM1	ENSG00000169116	4	75858305	75975325	+	5034	protein_coding	prostate androgen-regulated mucin-like protein 1 [Source:HGNC Symbol;Acc:HGNC:24536]	1.91721	0.000738147	0.107659	62.5297	80.6561	27.8506	14.4201	11.5926	19.264	57.0121	15.0922	ENSG00000004776	3.97463
RNU6-531P	ENSG00000252503	4	139976629	139976732	+	104	snRNA	RNA, U6 small nuclear 531, pseudogene [Source:HGNC Symbol;Acc:HGNC:47494]	2.99037	0.0120383	1	1.00836	7.24012	4.28177	2.98582	6.71236	0	1.04194	1.09004	0	1.74034	0	0	0	0	3.32434	0.40434	RAB15	ENSG00000139998	14	65412532	65439494	-	4379	protein_coding	RAB15, member RAS oncogene family [Source:HGNC Symbol;Acc:HGNC:20150]	1.29426	0.000827889	0.116467	165.257	189.158	266.57	113.301	77.9866	61.8475	206.995	84.3784	ENSG00000004777	43.717
RP11-455B3.1	ENSG00000248202	5	97217124	97258399	+	829	lincRNA	long intergenic non-protein coding RNA 2234 [Source:HGNC Symbol;Acc:HGNC:53105]	2.98622	0.0335028	1	0	3.10291	0	1.99055	3.83563	1.03318	3.12583	0	0	0	0	0	0	1.00026	1.86973	0.142895	CTD-2196E14.9	ENSG00000260482	16	23681332	23684448	+	2463	lincRNA		2.14769	0.000903514	0.121791	43.7708	38.4077	73.6052	22.6602	8.43098	4.05558	51.9279	11.7156	ENSG00000004779	955.989
AC012363.8	ENSG00000227788	2	120969303	120970438	+	771	pseudogene	mitochondrially encoded cytochrome c oxidase III pseudogene 43 [Source:HGNC Symbol;Acc:HGNC:52146]	2.97587	0.0266334	1	0	3.10291	1.07044	7.9622	0	1.03318	4.16777	0	0	0	0	0.896437	0.903579	0	2.47664	0.257145	SPATS2L	ENSG00000196141	2	201170604	201346986	+	10437	protein_coding	spermatogenesis associated serine rich 2 like [Source:HGNC Symbol;Acc:HGNC:24574]	1.28581	0.00094396	0.125562	251.905	120.984	190.976	70.0406	83.256	78.0698	187.955	77.1221	ENSG00000004799	56.8469
PRSS37	ENSG00000165076	7	141536086	141541287	-	2203	protein_coding	protease, serine 37 [Source:HGNC Symbol;Acc:HGNC:29211]	2.95909	0.0263455	1	9.0752	2.06861	0	2.98582	1.91782	0	1.04194	0	1.09693	0	0	0	0	1.00026	2.44134	0.2996	OAS2	ENSG00000111335	12	113416200	113449528	+	6264	protein_coding	2'-5'-oligoadenylate synthetase 2 [Source:HGNC Symbol;Acc:HGNC:8087]	1.52179	0.000977308	0.128966	5434.72	1256.89	4630.16	1124.77	1296.26	1521.85	3773.93	1314.3	ENSG00000004809	3.53383
TFPI2	ENSG00000105825	7	93514709	93520303	-	2663	protein_coding	tissue factor pathway inhibitor 2 [Source:HGNC Symbol;Acc:HGNC:11761]	2.92881	0.0202935	0.601042	1.00836	49.6465	0	4.97637	6.71236	0	0	2.18009	3.2908	0	0	0	0.903579	2.00053	8.90623	1.19643	SAMD9	ENSG00000205413	7	92728829	92747336	-	6852	protein_coding	sterile alpha motif domain containing 9 [Source:HGNC Symbol;Acc:HGNC:1348]	1.27649	0.00104216	0.133425	2904.95	2526.26	4256.17	2002.34	1181.39	815.171	3229.13	1332.97	ENSG00000004838	22.8591
ARHGAP15	ENSG00000075884	2	143848931	144525921	+	7743	protein_coding	Rho GTPase activating protein 15 [Source:HGNC Symbol;Acc:HGNC:21030]	2.91759	0.0151192	0.539423	22.1838	2.06861	3.21133	0.995275	2.87673	4.13273	0	0	0	0	0	3.58575	0	1.00026	5.06693	0.655145	U62631.5	ENSG00000269553	19	35821746	35822823	+	435	sense_intronic		1.96719	0.00104319	0.133425	35.7313	49.93	31.8293	9.27008	14.7542	6.08336	39.1635	10.0359	ENSG00000004846	16.1067
RP4-758J18.7	ENSG00000225905	1	1355625	1358071	+	543	antisense		2.90637	0.0407209	1	0	3.10291	3.21133	0	0.958909	2.06637	3.12583	0	0	0	0	0	0.903579	0	1.78076	0.129083	ZNF80	ENSG00000174255	3	113953483	113956425	-	2943	protein_coding	zinc finger protein 80 [Source:HGNC Symbol;Acc:HGNC:13155]	2.51646	0.00113341	0.142327	54.4902	21.1242	18.8986	9.27008	5.26936	2.02779	31.5043	5.52241	ENSG00000004848	1.8891
PIGUP1	ENSG00000224437	9	73531913	73532417	-	505	pseudogene	phosphatidylinositol glycan anchor biosynthesis class U pseudogene 1 [Source:HGNC Symbol;Acc:HGNC:45158]	2.90083	0.0145613	1	1.00836	2.06861	7.4931	0.995275	2.87673	1.03318	1.04194	0	0	0	0	0.896437	0.903579	0	2.3596	0.257145	DENND5B	ENSG00000170456	12	31535157	31744031	-	11310	protein_coding	DENN domain containing 5B [Source:HGNC Symbol;Acc:HGNC:28338]	1.55633	0.00114433	0.142327	84.8617	100.82	44.7599	23.6902	25.2929	29.4029	76.8139	26.1287	ENSG00000004864	1074.83
RP11-286E11.2	ENSG00000249604	4	108857187	108862411	-	3147	antisense		2.88396	0.00950738	1	3.02507	3.10291	1.07044	2.98582	1.91782	3.09955	1.04194	0	0	0	0	0	0.903579	1.00026	2.32051	0.271978	FCRL2	ENSG00000132704	1	157715523	157746922	-	5058	protein_coding	Fc receptor like 2 [Source:HGNC Symbol;Acc:HGNC:14875]	1.40589	0.00114704	0.142327	602.965	533.867	326.25	86.5208	222.367	243.335	487.694	184.074	ENSG00000004866	486.177
PDLIM3	ENSG00000154553	4	186422851	186456766	-	8080	protein_coding	PDZ and LIM domain 3 [Source:HGNC Symbol;Acc:HGNC:20767]	2.88285	0.0271146	1	1.00836	3.10291	1.07044	0	2.87673	2.06637	2.08388	1.09004	0	0	0	0	0	0	1.7441	0.155721	CEP192	ENSG00000101639	18	12991361	13125051	+	9897	protein_coding	centrosomal protein 192 [Source:HGNC Symbol;Acc:HGNC:25515]	1.17068	0.00120238	0.146118	518.103	937.147	837.508	445.994	252.929	319.377	764.253	339.433	ENSG00000004897	2791.53
DEFB126	ENSG00000125788	20	123010	126392	+	655	protein_coding	defensin beta 126 [Source:HGNC Symbol;Acc:HGNC:15900]	2.87908	0.0149099	1	0	1.0343	2.14089	3.9811	3.83563	3.09955	2.08388	1.09004	0	0	0	0	0.903579	0	2.31077	0.284803	TLR7	ENSG00000196664	X	12885202	12908499	+	5209	protein_coding	toll like receptor 7 [Source:HGNC Symbol;Acc:HGNC:15631]	1.12193	0.00124375	0.147044	217.067	318.784	242.698	143.171	93.7947	120.653	259.516	119.206	ENSG00000004939	0.731892
TSKS	ENSG00000126467	19	50243010	50266587	-	2391	protein_coding	testis specific serine kinase substrate [Source:HGNC Symbol;Acc:HGNC:30719]	2.87664	0.00224455	0.290358	9.0752	0	3.21133	6.96692	22.0549	5.16592	14.5872	0	0	0.870169	0	5.37862	1.80716	0	8.72307	1.15085	SPDYE4	ENSG00000183318	17	8656424	8661877	-	1063	protein_coding	speedy/RINGO cell cycle regulator family member E4 [Source:HGNC Symbol;Acc:HGNC:35463]	5.48109	0.00125201	1	11.6127	2.88058	10.9413	0	0	0	8.47818	0	ENSG00000004948	5.25619
RP11-616K22.1	ENSG00000250130	15	44646889	44647890	+	1002	pseudogene		2.86601	0.0135581	1	1.00836	0	3.21133	1.99055	4.79454	6.1991	4.16777	0	2.19387	0.870169	0	0	0	0	3.05309	0.43772	ANKRD36C	ENSG00000174501	2	96514587	96657541	-	8749	protein_coding	ankyrin repeat domain 36C [Source:HGNC Symbol;Acc:HGNC:32946]	1.99595	0.00126951	0.147044	35.7313	73.9348	104.44	33.9903	9.48486	10.1389	71.3686	17.8714	ENSG00000004961	596.526
KIAA1257	ENSG00000114656	3	128628709	128721533	-	7811	protein_coding	KIAA1257 [Source:HGNC Symbol;Acc:HGNC:29231]	2.83997	0.00726647	0.461995	19.1588	2.06861	23.5497	0	9.58909	0	3.12583	3.27013	2.19387	0	1.86843	0.896437	0	0	8.21315	1.17555	IKZF2	ENSG00000030419	2	213864429	214017151	-	12220	protein_coding	IKAROS family zinc finger 2 [Source:HGNC Symbol;Acc:HGNC:13177]	1.19059	0.00128113	0.147044	319.795	407.121	371.01	169.952	96.9563	213.932	365.975	160.28	ENSG00000004975	662.169
RP11-468O2.1	ENSG00000253336	8	124300595	124302743	+	2149	pseudogene		2.80028	0.0216621	1	1.00836	2.06861	3.21133	0	2.87673	5.16592	1.04194	0	1.09693	0.870169	0	0	0	0	2.19612	0.281015	KLHL14	ENSG00000197705	18	30252634	30353025	-	4992	protein_coding	kelch like family member 14 [Source:HGNC Symbol;Acc:HGNC:29266]	1.64147	0.00133059	0.149059	62.5297	72.0144	39.7866	16.4801	25.2929	14.1945	58.1102	18.6559	ENSG00000005001	315.305
GPR114	ENSG00000159618	16	57576333	57625593	+	5852	protein_coding	adhesion G protein-coupled receptor G5 [Source:HGNC Symbol;Acc:HGNC:19010]	2.78593	0.0176585	1	10.0836	1.0343	1.07044	1.99055	2.87673	1.03318	2.08388	1.09004	0	0	0	1.79287	0	0	2.88181	0.411846	MME-AS1	ENSG00000240666	3	154876530	154901074	-	457	antisense	MME antisense RNA 1 [Source:HGNC Symbol;Acc:HGNC:40376]	4.07775	0.00137148	0.152023	4.46641	24.0048	23.872	3.09003	0	0	17.4477	1.03001	ENSG00000005007	3768.73
WWTR1-IT1	ENSG00000241985	3	149366784	149367971	-	451	sense_intronic	WWTR1 intronic transcript 1 [Source:HGNC Symbol;Acc:HGNC:41469]	2.77733	0.0364374	1	1.00836	2.06861	2.14089	0.995275	0	2.06637	3.12583	0	0	0.870169	0	0	0	0	1.62933	0.12431	CMPK2	ENSG00000134326	2	6980701	7006766	-	4288	protein_coding	cytidine/uridine monophosphate kinase 2 [Source:HGNC Symbol;Acc:HGNC:27015]	1.90484	0.00138851	0.152893	1589.15	199.72	1895.83	190.552	416.28	377.169	1228.23	328	ENSG00000005020	288.255
CCR4	ENSG00000183813	3	32993066	32997841	+	3095	protein_coding	C-C motif chemokine receptor 4 [Source:HGNC Symbol;Acc:HGNC:1605]	2.77621	0.0299134	1	4.03342	1.0343	0	1.99055	3.83563	3.09955	1.04194	0	0	0	0	1.79287	0	0	2.14791	0.256125	RP11-1277A3.2	ENSG00000246596	5	177046060	177099210	-	1691	pseudogene		2.49893	0.00139934	0.153071	33.9447	64.3328	35.8079	19.5702	2.10775	2.02779	44.6952	7.9019	ENSG00000005022	3021.63
RP11-531A24.3	ENSG00000260838	8	73859385	73862680	+	3296	lincRNA		2.75558	0.00997515	0.486246	0	4.13721	0	10.948	28.7673	1.03318	27.0905	0	3.2908	3.48068	0.934215	0	0	3.00079	10.2823	1.5295	AC131097.4	ENSG00000216921	2	242836136	242844702	-	674	protein_coding		5.40763	0.00145209	1	13.3992	5.76115	4.97332	0	0	0	8.04456	0	ENSG00000005059	1179.91
EOMES	ENSG00000163508	3	27757440	27764206	-	3660	protein_coding	eomesodermin [Source:HGNC Symbol;Acc:HGNC:3372]	2.75262	0.0379932	1	2.01671	2.06861	0	2.98582	0.958909	2.06637	1.04194	0	0	0.870169	0	0	0	0	1.59119	0.12431	GDF7	ENSG00000143869	2	20866424	20873418	+	4162	protein_coding	growth differentiation factor 7 [Source:HGNC Symbol;Acc:HGNC:4222]	5.51182	0.0016287	1	1.78656	17.2835	6.96265	0	0	0	8.67756	0	ENSG00000005073	0.786786
DTX4	ENSG00000110042	11	58938903	58976060	+	6072	protein_coding	deltex E3 ubiquitin ligase 4 [Source:HGNC Symbol;Acc:HGNC:29151]	2.75117	0.00992226	0.486246	20.1671	121.013	17.1271	1.99055	4.79454	4.13273	9.37748	2.18009	4.38774	0	0.934215	2.68931	16.2644	0	25.5147	3.7794	ZDHHC23	ENSG00000184307	3	113666748	113684248	+	7138	protein_coding	zinc finger DHHC-type containing 23 [Source:HGNC Symbol;Acc:HGNC:28654]	1.24881	0.00165061	0.168578	77.7155	88.3376	101.456	38.1103	36.8855	37.5141	89.1696	37.5033	ENSG00000005075	414.428
GPR89C	ENSG00000196644	1	145883868	145924373	+	4900	protein_coding	NA	2.74256	0.00047789	0.122848	30.2507	5.17152	6.42266	59.7165	1.91782	3.09955	5.20971	3.27013	3.2908	0.870169	4.67108	1.79287	0	3.00079	15.9698	2.41369	RP11-573D15.9	ENSG00000263826	3	186499569	186501968	-	2400	antisense		2.21464	0.00166276	0.168578	55.3834	50.8902	13.9253	7.21007	13.7003	5.06947	40.0663	8.65996	ENSG00000005100	604.936
SPP1	ENSG00000118785	4	88896819	88904562	+	2288	protein_coding	secreted phosphoprotein 1 [Source:HGNC Symbol;Acc:HGNC:11255]	2.74036	0.00132592	0.231182	1.00836	61.0239	117.749	61.707	40.2742	1208.82	20.8388	6.54026	17.5509	1.74034	1.86843	0	17.168	4.00106	215.918	6.98129	RP11-345P4.7	ENSG00000269737	1	1603429	1604850	+	1422	antisense		2.14064	0.00171373	0.170624	49.1305	262.132	243.693	58.7105	60.0707	7.09726	184.985	41.9595	ENSG00000005102	15.734
RP11-702H23.4	ENSG00000254631	11	74108594	74196787	+	681	antisense		2.73594	0.00599055	1	3.02507	1.0343	3.21133	3.9811	5.75345	2.06637	6.25165	0	0	0.870169	0	0	1.80716	1.00026	3.61761	0.52537	STRBP	ENSG00000165209	9	125871779	126030855	-	8085	protein_coding	spermatid perinuclear RNA binding protein [Source:HGNC Symbol;Acc:HGNC:16462]	1.06697	0.00175876	0.172018	261.731	329.346	205.896	117.421	116.98	146.001	265.658	126.801	ENSG00000005108	29.5712
ASTN1	ENSG00000152092	1	176826438	177134109	-	9225	protein_coding	astrotactin 1 [Source:HGNC Symbol;Acc:HGNC:773]	2.71794	0.00185713	0.262108	23.1922	109.636	27.8315	75.6409	14.3836	0	33.3422	10.9004	1.09693	10.442	4.67108	0	9.03579	7.00185	40.5752	6.16402	BRCA2	ENSG00000139618	13	32889611	32973805	+	11269	protein_coding	BRCA2, DNA repair associated [Source:HGNC Symbol;Acc:HGNC:1101]	1.56534	0.00178508	0.17357	48.2372	53.7707	65.6479	22.6602	11.5926	22.3057	55.8853	18.8528	ENSG00000005156	1019.54
RP11-302K17.3	ENSG00000224302	10	103845233	103845487	-	255	pseudogene		2.70902	0.0314371	1	4.03342	1.0343	5.35221	0.995275	0.958909	0	2.08388	0	0	0.870169	0	0	0	1.00026	2.06543	0.267205	SMC2	ENSG00000136824	9	106856541	106903698	+	6466	protein_coding	structural maintenance of chromosomes 2 [Source:HGNC Symbol;Acc:HGNC:14011]	1.20354	0.00184957	0.177709	123.273	157.471	125.328	77.2507	44.2627	54.7503	135.357	58.7545	ENSG00000005175	1059.97
RP11-541P9.3	ENSG00000250061	5	162439271	162864332	-	1229	antisense		2.6916	0.0421416	1	2.01671	1.0343	4.28177	4.97637	1.91782	0	0	0	1.09693	0	0.934215	0	0	0	2.03243	0.290164	HERC5	ENSG00000138646	4	89378268	89427314	+	4766	protein_coding	HECT and RLD domain containing E3 ubiquitin protein ligase 5 [Source:HGNC Symbol;Acc:HGNC:24368]	1.79925	0.00187915	0.177709	2716.47	375.435	3360.97	386.253	767.219	700.601	2150.96	618.025	ENSG00000005187	81.7164
SERPINA1	ENSG00000197249	14	94843084	94857030	-	4902	protein_coding	serpin family A member 1 [Source:HGNC Symbol;Acc:HGNC:8941]	2.68667	0.00434362	0.380176	544.512	179.969	6.42266	10.948	13.4247	14.4646	14.5872	31.6113	28.5203	13.0525	2.80265	20.6181	15.3608	10.0026	112.047	17.424	MACF1	ENSG00000127603	1	39546988	39952849	+	36470	protein_coding	microtubule-actin crosslinking factor 1 [Source:HGNC Symbol;Acc:HGNC:13664]	1.0461	0.00188809	0.177709	3279.24	4959.39	5101.63	2872.7	1907.51	1680.02	4446.75	2153.41	ENSG00000005189	107.991
AC074011.2	ENSG00000230730	2	28856148	28887406	-	581	antisense		2.68145	0.0399691	1	7.05849	0	11.7749	2.98582	0	0	4.16777	1.09004	2.19387	0	0.934215	0	0	0	3.71242	0.60259	ZNF318	ENSG00000171467	6	43274872	43337216	-	9559	protein_coding	zinc finger protein 318 [Source:HGNC Symbol;Acc:HGNC:13578]	1.05638	0.00189177	0.177709	718.198	1060.05	658.468	492.344	375.179	304.168	812.239	390.564	ENSG00000005194	1051.83
BOLA2B	ENSG00000169627	16	30204255	30205627	-	1365	protein_coding	bolA family member 2B [Source:HGNC Symbol;Acc:HGNC:32479]	2.66879	0.00524119	0.418395	158.312	17.5832	9.63399	0	8.63018	25.8296	30.2163	11.9905	0	3.48068	3.73686	5.37862	11.7465	3.00079	35.7436	5.61914	RP11-686D22.10	ENSG00000267554	17	33797088	33797647	-	560	pseudogene		1.49062	0.00204262	0.181861	75.9289	104.661	164.12	61.8006	24.2391	36.5002	114.903	40.8466	ENSG00000005206	559.377
MS4A6A	ENSG00000110077	11	59939081	59952139	-	6197	protein_coding	membrane spanning 4-domains A6A [Source:HGNC Symbol;Acc:HGNC:13375]	2.65983	0.0202483	0.601042	33.2757	4.13721	7.4931	0.995275	0	5.16592	1.04194	0	6.5816	0	0.934215	0	0	1.00026	7.44417	1.21658	RP11-511H9.3	ENSG00000258230	12	102166892	102167533	-	642	pseudogene		5.26725	0.00208374	1	6.25297	5.76115	9.94665	0	0	0	7.32026	0	ENSG00000005238	1287.95
TMEM78	ENSG00000177800	1	229385383	229387557	+	2175	protein_coding	transmembrane protein 78 [Source:HGNC Symbol;Acc:HGNC:32307]	2.64634	0.0162654	1	4.03342	4.13721	1.07044	0.995275	1.91782	5.16592	1.04194	1.09004	0	0	0.934215	0	0.903579	0	2.62315	0.418263	NEXN	ENSG00000162614	1	78354198	78409580	+	4624	protein_coding	nexilin F-actin binding protein [Source:HGNC Symbol;Acc:HGNC:29557]	1.32172	0.0023619	0.199347	66.9961	97.9396	121.349	47.3804	29.5084	37.5141	95.4283	38.1343	ENSG00000005243	365.169
SYCP3	ENSG00000139351	12	102122426	102133250	-	3829	protein_coding	synaptonemal complex protein 3 [Source:HGNC Symbol;Acc:HGNC:18130]	2.6381	0.00625045	0.438336	6.05013	13.4459	3.21133	10.948	4.79454	0	2.08388	0	0	0.870169	0	2.68931	2.71074	0	5.79055	0.895745	MSH5	ENSG00000204410	6	31707725	31732622	+	7305	protein_coding	mutS homolog 5 [Source:HGNC Symbol;Acc:HGNC:7328]	1.77699	0.00245969	0.19982	45.5574	24.0048	43.7652	11.3301	12.6465	9.12505	37.7758	11.0339	ENSG00000005249	88.1275
PRKCQ-AS1	ENSG00000237943	10	6622381	6658414	+	3489	lincRNA	PRKCQ antisense RNA 1 [Source:HGNC Symbol;Acc:HGNC:44689]	2.62562	0.0403057	0.717949	15.1253	2.06861	0	0	0.958909	12.3982	0	1.09004	2.19387	0.870169	0	0	0.903579	0	4.36444	0.722523	ITGA2	ENSG00000164171	5	52285156	52390609	+	7910	protein_coding	integrin subunit alpha 2 [Source:HGNC Symbol;Acc:HGNC:6137]	2.95489	0.002536	0.19982	9.8261	16.3233	21.8826	3.09003	1.05387	2.02779	16.0107	2.05723	ENSG00000005302	619.928
GPRIN3	ENSG00000185477	4	90157537	90229161	-	15205	protein_coding	GPRIN family member 3 [Source:HGNC Symbol;Acc:HGNC:27733]	2.61567	0.00336935	0.337794	7.05849	6.20582	12.8453	5.97165	8.63018	6.1991	0	0	0	0	4.67108	0	0.903579	2.00053	6.70151	1.08217	RNF213	ENSG00000173821	17	78234665	78372586	+	28570	protein_coding	ring finger protein 213 [Source:HGNC Symbol;Acc:HGNC:14539]	1.15673	0.00253953	0.19982	24023.9	12871.4	27840.7	12710.3	9883.22	6442.28	21578.6	9678.61	ENSG00000005339	3044.83
AC061992.2	ENSG00000267737	17	76311810	76343879	+	1145	lincRNA		2.59383	0.00788958	0.461995	8.06685	2.06861	6.42266	2.98582	11.5069	3.09955	2.08388	5.45022	0	0.870169	0	0	0	0	5.17632	0.902913	ZDBF2	ENSG00000204186	2	207139387	207179148	+	10282	protein_coding	zinc finger DBF-type containing 2 [Source:HGNC Symbol;Acc:HGNC:29313]	1.25054	0.00256594	0.19982	86.6483	94.0988	96.4825	51.5005	28.4546	36.5002	92.4099	38.8184	ENSG00000005379	453.666
LINC00348	ENSG00000226846	13	71589273	71742549	+	948	lincRNA	long intergenic non-protein coding RNA 348 [Source:HGNC Symbol;Acc:HGNC:42658]	2.58919	0.0430911	1	0	2.06861	2.14089	0.995275	2.87673	3.09955	2.08388	0	0	1.74034	0	0	0	0	1.89499	0.24862	C6orf165	ENSG00000213204	6	88117730	88221352	+	3530	protein_coding		2.64321	0.00258289	0.19982	17.8656	23.0446	23.872	6.18006	4.21549	0	21.5941	3.46518	ENSG00000005381	3.27457
RPSAP14	ENSG00000233984	X	73251297	73251655	+	359	pseudogene	ribosomal protein SA pseudogene 14 [Source:HGNC Symbol;Acc:HGNC:6506]	2.5852	0.0332687	1	1.00836	2.06861	0	1.99055	1.91782	3.09955	3.12583	0	0	0	0	0.896437	0.903579	0	1.88724	0.257145	LINC00989	ENSG00000250334	4	80413570	80497614	+	2231	lincRNA	long intergenic non-protein coding RNA 989 [Source:HGNC Symbol;Acc:HGNC:48918]	1.0551	0.00261707	0.19982	155.431	190.118	157.157	66.9506	96.9563	78.0698	167.569	80.6589	ENSG00000005421	1.81554
IKBKGP1	ENSG00000224882	X	153868251	153876549	-	1075	pseudogene	NA	2.57081	0.000532215	0.131746	12.1003	16.5488	27.8315	148.296	22.0549	20.6637	361.554	15.2606	8.77547	13.0525	14.9474	15.2394	27.1074	8.00212	87.007	14.6264	FAM111B	ENSG00000189057	11	58874658	58894883	+	3857	protein_coding	family with sequence similarity 111 member B [Source:HGNC Symbol;Acc:HGNC:24200]	2.09284	0.00262646	0.19982	30.3716	30.7261	17.904	6.18006	4.21549	8.11115	26.3339	6.1689	ENSG00000005436	900.51
FAM133A	ENSG00000179083	X	92929012	92967273	+	3416	protein_coding	family with sequence similarity 133 member A [Source:HGNC Symbol;Acc:HGNC:26748]	2.5646	0.0430286	1	8.06685	4.13721	0	0.995275	0	2.06637	2.08388	0	1.09693	0.870169	0.934215	0	0	0	2.47851	0.414474	CD109	ENSG00000156535	6	74405508	74538040	+	9563	protein_coding	CD109 molecule [Source:HGNC Symbol;Acc:HGNC:21685]	1.90194	0.002865	0.213236	21.4388	38.4077	44.7599	11.3301	11.5926	5.06947	34.8688	9.33072	ENSG00000005448	318.362
RET	ENSG00000165731	10	43572475	43625799	+	6661	protein_coding	ret proto-oncogene [Source:HGNC Symbol;Acc:HGNC:9967]	2.54738	0.0298433	1	1.00836	3.10291	1.07044	11.9433	1.91782	0	3.12583	0	1.09693	1.74034	0	0	0.903579	0	3.16695	0.534407	GOLM1	ENSG00000135052	9	88641061	88715088	-	4233	protein_coding	golgi membrane protein 1 [Source:HGNC Symbol;Acc:HGNC:15451]	1.00879	0.00291907	0.213236	358.206	540.588	374.989	168.922	204.451	259.557	424.594	210.977	ENSG00000005469	2355.35
APBA2	ENSG00000034053	15	29129629	29410518	+	6869	protein_coding	amyloid beta precursor protein binding family A member 2 [Source:HGNC Symbol;Acc:HGNC:579]	2.5351	0.0110336	0.496285	9.0752	3.10291	2.14089	11.9433	6.71236	0	1.04194	0	3.2908	0	0.934215	0.896437	0.903579	0	4.85951	0.860719	C4BPA	ENSG00000123838	1	207277607	207318317	+	2441	protein_coding	complement component 4 binding protein alpha [Source:HGNC Symbol;Acc:HGNC:1325]	4.29565	0.00295472	0.213601	23.2253	788.317	598.788	35.0203	34.7778	2.02779	470.11	23.942	ENSG00000005471	76.5253
EPHA5	ENSG00000145242	4	66185281	66536213	-	9833	protein_coding	EPH receptor A5 [Source:HGNC Symbol;Acc:HGNC:3389]	2.51697	0.0246041	0.630866	10.0836	0	9.63399	24.8819	5.75345	0	0	3.27013	0	0	0	1.79287	1.80716	2.00053	7.19327	1.26724	COL19A1	ENSG00000082293	6	70576463	70919679	+	8333	protein_coding	collagen type XIX alpha 1 chain [Source:HGNC Symbol;Acc:HGNC:2196]	1.91879	0.00301894	0.216783	22.332	44.1688	46.7492	4.12004	11.5926	14.1945	37.75	9.96905	ENSG00000005483	3947.92
CD97	ENSG00000123146	19	14491313	14519537	+	5382	protein_coding	adhesion G protein-coupled receptor E5 [Source:HGNC Symbol;Acc:HGNC:1711]	2.50413	0.000166819	0.0815825	347.883	64.1268	59.9448	38.8157	77.6716	35.1282	10.4194	13.0805	7.67854	46.1189	10.2764	12.5501	11.7465	10.0026	90.5699	15.922	PI4KAP1	ENSG00000215513	22	20383524	20427835	-	4808	pseudogene	NA	1.28757	0.00303113	0.216783	135.779	380.236	295.415	79.3107	120.141	132.82	270.477	110.757	ENSG00000005486	1458.86
TLL1	ENSG00000038295	4	166794410	167025047	+	7522	protein_coding	tolloid like 1 [Source:HGNC Symbol;Acc:HGNC:11843]	2.50382	0.00329791	0.336547	54.4512	4.13721	19.268	0.995275	6.71236	11.365	6.25165	0	1.09693	0.870169	0.934215	0	7.22863	8.00212	14.7401	2.5903	MACROD2	ENSG00000172264	20	13976015	16033842	+	11342	protein_coding	MACRO domain containing 2 [Source:HGNC Symbol;Acc:HGNC:16126]	2.08247	0.00304737	0.216783	34.838	86.4173	35.8079	2.06002	13.7003	21.2918	52.3544	12.3507	ENSG00000005513	2.26223
CAPN9	ENSG00000135773	1	230883130	230937749	+	2593	protein_coding	calpain 9 [Source:HGNC Symbol;Acc:HGNC:1486]	2.50096	0.0261778	0.640812	0	12.4116	9.63399	0	12.4658	6.1991	1.04194	0	0	0.870169	0	1.79287	4.51789	0	5.96464	1.02585	AC010733.5	ENSG00000232713	2	61165339	61165739	-	401	pseudogene		2.51759	0.00305089	0.216783	23.2253	19.2038	28.8453	7.21007	5.26936	0	23.7581	4.15981	ENSG00000005700	8386.64
CTD-2020K17.1	ENSG00000267121	17	43268298	43299589	-	3719	antisense		2.49986	0.00775899	0.461995	33.2757	0	4.28177	3.9811	6.71236	4.13273	1.04194	0	2.19387	2.61051	0.934215	0.896437	2.71074	0	7.63224	1.33511	AC098614.2	ENSG00000213846	3	27674467	27675211	+	745	pseudogene		2.48862	0.00310407	0.217325	25.9052	19.2038	12.9306	3.09003	5.26936	2.02779	19.3465	3.46239	ENSG00000005801	911.962
C10orf131	ENSG00000173088	10	97667360	97698480	+	1400	protein_coding	NA	2.48453	0.0373422	1	2.01671	0	7.4931	1.99055	2.87673	1.03318	1.04194	0	0	0	0	0.896437	0.903579	1.00026	2.35032	0.40004	RP11-958N24.1	ENSG00000183458	16	15005408	15029565	+	6830	pseudogene		1.11387	0.00316324	0.217325	208.135	150.75	176.056	103.001	88.5253	55.7642	178.313	82.4301	ENSG00000005810	19713.7
U3	ENSG00000199851	6	27983346	27983553	+	208	snoRNA	Small nucleolar RNA U3 [Source:RFAM;Acc:RF00012]	2.48084	0.0280396	1	3.02507	0	2.14089	2.98582	1.91782	11.365	6.25165	1.09004	0	0	0	0	0	4.00106	3.95518	0.7273	TXNDC5	ENSG00000239264	6	7881483	8026646	-	4701	protein_coding	thioredoxin domain containing 5 [Source:HGNC Symbol;Acc:HGNC:21073]	1.85696	0.00317701	0.217325	39.3044	116.183	27.8506	23.6902	14.7542	12.1667	61.1127	16.8704	ENSG00000005812	2806.04
RGCC	ENSG00000102760	13	42031695	42045018	+	1032	protein_coding	regulator of cell cycle [Source:HGNC Symbol;Acc:HGNC:20369]	2.47546	0.0295644	1	9.0752	5.17152	2.14089	0.995275	1.91782	2.06637	0	0	1.09693	1.74034	0	0	0	1.00026	3.05244	0.548219	CEP290	ENSG00000198707	12	88442793	88535993	-	10386	protein_coding	centrosomal protein 290 [Source:HGNC Symbol;Acc:HGNC:29021]	1.48513	0.00321465	0.217325	158.111	200.68	207.885	127.721	44.2627	30.4168	188.892	67.4669	ENSG00000005844	125.911
GS1-24F4.2	ENSG00000245857	8	6693076	6742798	+	1433	lincRNA	uncharacterized LOC100652791 [Source:NCBI gene;Acc:100652791]	2.47271	0.037367	1	5.04178	4.13721	5.35221	0	9.58909	3.09955	0	3.27013	0	1.74034	0	0	0	0	3.88855	0.715781	KIAA1958	ENSG00000165185	9	115249127	115431677	+	13119	protein_coding	KIAA1958 [Source:HGNC Symbol;Acc:HGNC:23427]	1.3393	0.00322244	0.217325	127.739	92.1784	139.253	61.8006	56.9091	23.3196	119.724	47.3431	ENSG00000005882	684.734
RP11-573D15.8	ENSG00000197099	3	186435038	186478330	-	2717	antisense		2.46528	0.0480703	1	6.05013	0	0	0.995275	2.87673	2.06637	4.16777	1.09004	1.09693	0	0	0.896437	0	0	2.30804	0.440488	MEMO1P1	ENSG00000226054	21	37502669	37504208	+	1540	pseudogene	mediator of cell motility 1 pseudogene 1 [Source:HGNC Symbol;Acc:HGNC:23274]	1.64063	0.00324224	0.217325	66.9961	75.8551	43.7652	35.0203	13.7003	11.1528	62.2055	19.9578	ENSG00000005884	7849.86
TSPAN32	ENSG00000064201	11	2323227	2339430	+	3793	protein_coding	tetraspanin 32 [Source:HGNC Symbol;Acc:HGNC:13410]	2.46121	0.0302998	0.681865	25.2089	5.17152	1.07044	0.995275	8.63018	0	1.04194	0	0	0	0.934215	2.68931	0	4.00106	6.01689	1.08923	RP11-313J2.1	ENSG00000215146	10	42827314	42863422	-	7024	pseudogene		3.10496	0.00329605	0.217325	18.7589	13.4427	11.936	2.06002	0	3.04168	14.7125	1.70057	ENSG00000005889	3082.36
AC009413.2	ENSG00000236533	2	42077343	42077741	-	399	pseudogene		2.42814	0.0158834	1	2.01671	6.20582	3.21133	0	1.91782	10.3318	3.12583	2.18009	1.09693	0	0.934215	0	0	1.00026	3.8299	0.7445	RN7SL834P	ENSG00000243650	2	231371816	231372099	+	284	misc_RNA	RNA, 7SL, cytoplasmic 834, pseudogene [Source:HGNC Symbol;Acc:HGNC:46850]	1.90672	0.00331309	0.217325	28.585	39.3679	28.8453	14.4201	6.32324	5.06947	32.266	8.60428	ENSG00000005893	9174.26
XKR9	ENSG00000221947	8	71581600	71702606	+	3905	protein_coding	XK related 9 [Source:HGNC Symbol;Acc:HGNC:20937]	2.42652	0.00138659	0.231508	13.1086	2.06861	4.28177	5.97165	65.2058	87.8206	3.12583	1.09004	9.87241	7.83152	6.53951	2.68931	1.80716	4.00106	25.9404	4.833	ABCB1	ENSG00000085563	7	87133175	87342611	-	5552	protein_coding	ATP binding cassette subfamily B member 1 [Source:HGNC Symbol;Acc:HGNC:40]	1.0548	0.00334833	0.217471	262.625	371.594	196.944	121.541	126.465	152.084	277.054	133.363	ENSG00000005955	2556.68
LRRC26	ENSG00000184709	9	140063210	140064503	-	1209	protein_coding	leucine rich repeat containing 26 [Source:HGNC Symbol;Acc:HGNC:31409]	2.40592	0.019236	0.597987	16.1337	8.27442	1.07044	0.995275	1.91782	3.09955	8.33554	0	0	0	4.67108	2.68931	0	0	5.68953	1.05148	RALGPS2	ENSG00000116191	1	178694300	178889238	+	7422	protein_coding	Ral GEF with PH domain and SH3 binding motif 2 [Source:HGNC Symbol;Acc:HGNC:30279]	1.2357	0.00348765	0.220104	527.036	990.918	640.564	493.374	223.421	199.737	719.506	305.511	ENSG00000005961	45.7319
SERPINB11	ENSG00000206072	18	61314813	61391127	+	2602	polymorphic_pseudogene	serpin family B member 11 (gene/pseudogene) [Source:HGNC Symbol;Acc:HGNC:14221]	2.38711	0.0258257	0.637637	17.142	10.343	6.42266	9.95275	0	0	23.9647	0	1.09693	0	0	7.1715	4.51789	0	9.68931	1.82662	MYOF	ENSG00000138119	10	95066186	95242074	-	8499	protein_coding	myoferlin [Source:HGNC Symbol;Acc:HGNC:3656]	1.3153	0.00353891	0.220104	168.83	329.346	546.071	185.402	102.226	131.806	348.082	139.811	ENSG00000005981	2.76361
EGR1	ENSG00000120738	5	137801179	137805004	+	3138	protein_coding	early growth response 1 [Source:HGNC Symbol;Acc:HGNC:3238]	2.37077	0.0101398	0.486394	7621.15	164.454	96.3399	149.291	120.822	1546.68	857.519	80.6633	172.219	224.504	578.279	73.5079	350.589	561.149	1508.04	291.558	SLC38A11	ENSG00000169507	2	165752696	165812035	-	5552	protein_coding	solute carrier family 38 member 11 [Source:HGNC Symbol;Acc:HGNC:26836]	2.33843	0.00358068	0.220104	14.2925	58.5717	15.9146	9.27008	4.21549	4.05558	29.5929	5.84705	ENSG00000006007	2995.39
LINC00967	ENSG00000253138	8	67104328	67109550	+	2003	lincRNA	long intergenic non-protein coding RNA 967 [Source:HGNC Symbol;Acc:HGNC:48725]	2.34964	0.00861179	0.468132	2.01671	19.6518	11.7749	0	5.75345	9.29865	0	1.09004	1.09693	3.48068	0.934215	0.896437	0.903579	1.00026	6.92792	1.34316	MDN1	ENSG00000112159	6	90352218	90529442	-	18602	protein_coding	midasin AAA ATPase 1 [Source:HGNC Symbol;Acc:HGNC:18302]	1.04052	0.00361437	0.220104	752.143	1028.37	883.262	632.426	331.97	330.529	887.924	431.642	ENSG00000006015	378.183
AP003774.1	ENSG00000236935	11	64092522	64096976	-	672	antisense		2.34889	0.0379367	1	12.1003	1.0343	4.28177	0	1.91782	2.06637	7.2936	0	0	0	2.80265	2.68931	0	0	4.09916	0.784565	IGHV1-69	ENSG00000211973	14	107169931	107170428	-	412	IG_V_gene	immunoglobulin heavy variable 1-69 [Source:HGNC Symbol;Acc:HGNC:5558]	1.61015	0.0036533	0.220866	113.447	51.8504	58.6852	10.3001	34.7778	28.389	74.6608	24.489	ENSG00000006016	1985.13
SCARNA17	ENSG00000251992	18	47340503	47340646	+	144	snoRNA	small Cajal body-specific RNA 17 [Source:HGNC Symbol;Acc:HGNC:32574]	2.29609	0.0127567	0.516178	5.04178	3.10291	6.42266	0.995275	0.958909	8.26547	8.33554	1.09004	0	2.61051	0	0	0	3.00079	4.73179	0.957335	WDR52	ENSG00000206530	3	113005777	113160457	-	12160	protein_coding	cilia and flagella associated protein 44 [Source:HGNC Symbol;Acc:HGNC:25631]	1.18909	0.00378596	0.224819	164.364	172.835	198.933	121.541	52.6936	60.8336	178.71	78.3561	ENSG00000006025	127.517
GVINP1	ENSG00000254838	11	6734767	6767670	-	8438	pseudogene	GTPase, very large interferon inducible pseudogene 1 [Source:HGNC Symbol;Acc:HGNC:25813]	2.28129	0.00804438	0.461995	14.117	6.20582	5.35221	3.9811	5.75345	2.06637	0	0	1.09693	0	0.934215	1.79287	0.903579	3.00079	5.3537	1.10406	NPTX1	ENSG00000171246	17	78440948	78451643	-	6703	protein_coding	neuronal pentraxin 1 [Source:HGNC Symbol;Acc:HGNC:7952]	3.66307	0.00416867	0.237372	20.5455	3.84077	14.92	0	2.10775	1.01389	13.1021	1.04055	ENSG00000006042	301.181
BRSK2	ENSG00000174672	11	1411129	1483919	+	6903	protein_coding	BR serine/threonine kinase 2 [Source:HGNC Symbol;Acc:HGNC:11405]	2.27905	0.0163195	0.562092	2.01671	8.27442	0	0.995275	8.63018	5.16592	7.2936	2.18009	0	2.61051	0.934215	0.896437	0	0	4.62516	0.945892	TSTD2	ENSG00000136925	9	100362362	100395962	-	5980	protein_coding	thiosulfate sulfurtransferase like domain containing 2 [Source:HGNC Symbol;Acc:HGNC:30087]	1.68526	0.00427741	0.239463	103.621	114.263	84.5465	63.8606	21.0775	9.12505	100.81	31.3544	ENSG00000006047	149.449
AC027612.4	ENSG00000223703	2	91924752	91955465	+	2395	pseudogene		2.27793	0.0292051	0.667156	11.0919	9.30873	6.42266	0.995275	0.958909	0	3.12583	0	0	2.61051	0	0	1.80716	2.00053	4.55762	0.916885	ANKRD10-IT1	ENSG00000229152	13	111547406	111551519	-	380	sense_intronic	ANKRD10 intronic transcript 1 [Source:HGNC Symbol;Acc:HGNC:39891]	1.71737	0.00444354	0.245868	64.3163	74.895	80.5678	42.2304	5.26936	19.264	73.2597	22.2546	ENSG00000006059	7.43517
RP11-755B10.2	ENSG00000239801	3	57614537	57640645	+	364	antisense	DENND6A antisense RNA 1 [Source:HGNC Symbol;Acc:HGNC:41152]	2.2778	0.0499964	1	4.03342	0	2.14089	0.995275	2.87673	2.06637	2.08388	1.09004	1.09693	0	0	0	0.903579	0	2.02808	0.441508	RASGRP3	ENSG00000152689	2	33661391	33789817	+	11118	protein_coding	RAS guanyl releasing protein 3 [Source:HGNC Symbol;Acc:HGNC:14545]	1.29147	0.00455931	0.249367	151.858	133.467	119.36	33.9903	38.9933	92.2644	134.895	55.0827	ENSG00000006062	238.597
RP13-631K18.3	ENSG00000254991	11	12088476	12094561	+	899	lincRNA		2.27381	0.0250339	0.632983	19.1588	2.06861	3.21133	2.98582	0	1.03318	8.33554	1.09004	0	0	3.73686	1.79287	0.903579	0	5.25618	1.07477	GVINP1	ENSG00000254838	11	6734767	6767670	-	8438	pseudogene	GTPase, very large interferon inducible pseudogene 1 [Source:HGNC Symbol;Acc:HGNC:25813]	1.2725	0.00462515	0.252139	1109.46	1524.78	1921.69	1116.53	420.495	348.78	1518.64	628.602	ENSG00000006071	0.626386
EVI2A	ENSG00000126860	17	29644578	29648902	-	2071	protein_coding	ecotropic viral integration site 2A [Source:HGNC Symbol;Acc:HGNC:3499]	2.27062	0.0280378	0.659485	38.3175	1.0343	0	0.995275	2.87673	6.1991	4.16777	0	1.09693	6.09118	0.934215	0	1.80716	1.00026	7.65581	1.56139	NRBF2P5	ENSG00000270427	10	5818034	5818821	+	788	pseudogene	nuclear receptor binding factor 2 pseudogene 5 [Source:HGNC Symbol;Acc:HGNC:44683]	5.08042	0.00467213	1	3.57313	4.80096	10.9413	0	0	0	6.43847	0	ENSG00000006074	58.716
PLXDC1	ENSG00000161381	17	37219556	37310647	-	9277	protein_coding	plexin domain containing 1 [Source:HGNC Symbol;Acc:HGNC:20945]	2.26812	0.00332101	0.336547	12.1003	4.13721	3.21133	5.97165	2.87673	6.1991	2.08388	1.09004	0	1.74034	1.86843	0.896437	1.80716	0	5.22574	1.05749	METTL8	ENSG00000123600	2	172173919	172291312	-	10070	protein_coding	methyltransferase like 8 [Source:HGNC Symbol;Acc:HGNC:25856]	1.01571	0.0047921	0.259538	143.818	192.038	134.28	86.5208	81.1482	64.8892	156.712	77.5194	ENSG00000006075	35.5287
MIR142	ENSG00000265206	17	56408245	56409869	-	1625	antisense		2.26099	0.0234402	0.622664	47.3927	0	4.28177	2.98582	11.5069	9.29865	5.20971	0	0	0	0	7.1715	4.51789	5.00132	11.5251	2.38439	ACER2	ENSG00000177076	9	19408925	19452018	+	2437	protein_coding	alkaline ceramidase 2 [Source:HGNC Symbol;Acc:HGNC:23675]	3.05853	0.00489316	0.264151	11.6127	17.2835	13.9253	0	1.05387	4.05558	14.2738	1.70315	ENSG00000006114	1810.1
RP11-1100L3.8	ENSG00000259884	12	52452243	52453287	-	915	lincRNA		2.25937	0.0276478	0.656227	121.003	4.13721	0	6.96692	4.79454	76.4556	14.5872	5.45022	0	10.442	14.0132	9.86081	2.71074	5.00132	32.5634	6.78262	CDCA7L	ENSG00000164649	7	21940518	21985702	-	4074	protein_coding	cell division cycle associated 7 like [Source:HGNC Symbol;Acc:HGNC:30777]	1.32962	0.00491734	0.264557	193.842	194.919	140.248	124.631	45.3165	40.5558	176.336	70.1678	ENSG00000006116	0.514765
AC097635.5	ENSG00000229468	3	20053944	20054098	+	155	pseudogene		2.2198	0.0269068	1	2.01671	4.13721	1.07044	2.98582	0.958909	8.26547	3.12583	2.18009	0	0	0	1.79287	0.903579	0	3.22291	0.696649	RP11-148O21.2	ENSG00000255354	8	11415975	11417529	-	594	antisense		1.52468	0.00499615	0.264557	63.423	72.9746	42.7706	15.4501	34.7778	12.1667	59.7227	20.7982	ENSG00000006118	195.492
DLG3-AS1	ENSG00000231651	X	69672808	69675844	-	482	antisense	DLG3 antisense RNA 1 [Source:HGNC Symbol;Acc:HGNC:40182]	2.21796	0.0426332	1	1.00836	7.24012	2.14089	0.995275	1.91782	1.03318	4.16777	1.09004	2.19387	0	0	0	0.903579	0	2.64334	0.598213	RP11-164H13.1	ENSG00000257275	14	96178084	96223993	+	3017	antisense		2.01132	0.00508248	0.266414	36.6245	22.0844	24.8666	3.09003	12.6465	5.06947	27.8585	6.93532	ENSG00000006125	3698.18
PIK3R5	ENSG00000141506	17	8782233	8869029	-	7501	protein_coding	phosphoinositide-3-kinase regulatory subunit 5 [Source:HGNC Symbol;Acc:HGNC:30035]	2.21412	0.0274088	1	98.8189	1.0343	6.42266	1.99055	7.67127	1.03318	3.12583	0	1.09693	0	0	0.896437	1.80716	1.00026	17.1567	0.685828	EIF4BP3	ENSG00000224546	9	98908289	98910138	+	1850	pseudogene	eukaryotic translation initiation factor 4B pseudogene 3 [Source:HGNC Symbol;Acc:HGNC:37936]	1.47424	0.00520033	0.267696	64.3163	48.9698	49.7332	29.8703	10.5387	18.2501	54.3398	19.553	ENSG00000006128	28.8912
OSCAR	ENSG00000170909	19	54597933	54606000	-	2069	protein_coding	osteoclast associated, immunoglobulin-like receptor [Source:HGNC Symbol;Acc:HGNC:29960]	2.21171	0.000362175	0.100861	34.2841	8.27442	6.42266	3.9811	6.71236	14.4646	21.8808	0	2.19387	6.96135	3.73686	3.58575	0.903579	3.00079	13.7171	2.91174	FAM106A	ENSG00000213077	17	18427880	18430160	-	2281	protein_coding	family with sequence similarity 106 member A [Source:HGNC Symbol;Acc:HGNC:25682]	4.06324	0.00526613	1	3.57313	23.0446	7.95732	0	1.05387	1.01389	11.525	0.689256	ENSG00000006194	1186.4
LCP2	ENSG00000043462	5	169673241	169725231	-	7231	protein_coding	lymphocyte cytosolic protein 2 [Source:HGNC Symbol;Acc:HGNC:6529]	2.20672	0.0026602	0.317498	95.7938	3.10291	13.9158	18.9102	13.4247	7.23228	2.08388	2.18009	5.48467	1.74034	14.0132	5.37862	3.61431	1.00026	22.0662	4.77307	TRIM22	ENSG00000132274	11	5710919	5758319	+	6020	protein_coding	tripartite motif containing 22 [Source:HGNC Symbol;Acc:HGNC:16379]	1.10483	0.00527047	0.270362	10878.4	4595.48	12667.1	4919.32	4787.74	3377.28	9380.3	4361.45	ENSG00000006210	196.803
SCN8A	ENSG00000196876	12	51984050	52206648	+	12457	protein_coding	sodium voltage-gated channel alpha subunit 8 [Source:HGNC Symbol;Acc:HGNC:10596]	2.19962	0.00362363	0.352706	4.03342	16.5488	4.28177	10.948	1.91782	4.13273	2.08388	1.09004	0	1.74034	0.934215	1.79287	0.903579	3.00079	6.27807	1.35169	MLLT4	ENSG00000130396	6	168227602	168372703	+	13424	protein_coding	afadin, adherens junction formation factor [Source:HGNC Symbol;Acc:HGNC:7137]	1.79052	0.00530628	0.270362	208.135	968.833	969.798	441.874	111.711	66.917	715.589	206.834	ENSG00000006282	763.968
CES3	ENSG00000172828	16	66995140	67009051	+	4935	protein_coding	carboxylesterase 3 [Source:HGNC Symbol;Acc:HGNC:1865]	2.19808	0.0270698	0.64969	3.02507	6.20582	7.4931	5.97165	0.958909	0	7.2936	0	0	0	0	0.896437	1.80716	4.00106	4.42116	0.957808	NBPF11	ENSG00000152042	1	146032647	146082765	-	6864	protein_coding	NA	1.70036	0.00536493	0.27054	37.5178	103.701	70.6212	39.1404	17.9158	8.11115	70.6132	21.7224	ENSG00000006283	33.2242
IGF2	ENSG00000167244	11	2150342	2170833	-	6979	protein_coding	insulin like growth factor 2 [Source:HGNC Symbol;Acc:HGNC:5466]	2.17273	0.00862472	0.468132	19.1588	516.117	168.06	101.518	15.3425	123.982	27.0905	5.45022	13.1632	21.7542	42.9739	101.297	4.51789	26.0069	138.753	30.7377	RP11-337C18.9	ENSG00000271721	1	146647181	146649319	+	2139	antisense	NA	2.62754	0.00552198	0.27054	21.4388	21.1242	14.92	7.21007	2.10775	0	19.161	3.10594	ENSG00000006327	808.467
LYZ	ENSG00000090382	12	69742121	69748014	+	1764	protein_coding	lysozyme [Source:HGNC Symbol;Acc:HGNC:6740]	2.14231	0.0245255	0.630463	314.607	17.5832	13.9158	0.995275	1.91782	1.03318	2.08388	2.18009	3.2908	0	1.86843	1.79287	0	0	50.3052	1.3046	AC010761.13	ENSG00000265205	17	26997072	26999822	-	499	antisense		2.61419	0.00552791	0.27054	25.9052	22.0844	27.8506	11.3301	1.05387	0	25.2801	4.12799	ENSG00000006377	0.740785
KRT20	ENSG00000171431	17	39032193	39041479	-	1846	protein_coding	keratin 20 [Source:HGNC Symbol;Acc:HGNC:20412]	2.1403	0.039484	0.714143	3.02507	6.20582	16.0566	0.995275	0	3.09955	1.04194	2.18009	1.09693	0	2.80265	0.896437	0	0	4.34633	0.996586	EIF2AK2	ENSG00000055332	2	37326353	37384208	-	10753	protein_coding	eukaryotic translation initiation factor 2 alpha kinase 2 [Source:HGNC Symbol;Acc:HGNC:9437]	1.17834	0.0055288	0.27054	2676.27	1374.03	4319.83	1589.3	1234.09	874.991	2790.04	1232.79	ENSG00000006432	2175.01
SOX10	ENSG00000100146	22	38366693	38383429	-	3710	protein_coding	SRY-box 10 [Source:HGNC Symbol;Acc:HGNC:11190]	2.1302	0.0418996	1	3.02507	5.17152	2.14089	4.97637	4.79454	0	1.04194	0	2.19387	0	0	0.896437	1.80716	0	3.02148	0.699638	GOLGA8Q	ENSG00000178115	15	30844183	30854704	+	2235	protein_coding	golgin A8 family member Q [Source:HGNC Symbol;Acc:HGNC:44408]	2.58081	0.00555968	0.27054	15.1858	11.5223	53.7119	10.3001	2.10775	1.01389	26.8067	4.47391	ENSG00000006451	1887
RAC2	ENSG00000128340	22	37621301	37640488	-	2532	protein_coding	ras-related C3 botulinum toxin substrate 2 (rho family, small GTP binding protein Rac2) [Source:HGNC Symbol;Acc:HGNC:9802]	2.12135	0.00766481	0.461995	89.7437	0	12.8453	9.95275	2.87673	14.4646	2.08388	4.36018	2.19387	5.22101	1.86843	8.96437	3.61431	4.00106	18.8524	4.3176	ANKRD36	ENSG00000135976	2	97779233	97930258	+	10693	protein_coding	ankyrin repeat domain 36 [Source:HGNC Symbol;Acc:HGNC:24079]	1.74507	0.00556002	0.27054	71.4625	98.8998	127.317	64.8906	14.7542	9.12505	99.2264	29.59	ENSG00000006453	1603.86
RUNX3	ENSG00000020633	1	25226002	25291612	-	4605	protein_coding	runt related transcription factor 3 [Source:HGNC Symbol;Acc:HGNC:10473]	2.11142	0.00516941	0.416273	56.4679	5.17152	4.28177	5.97165	13.4247	6.1991	2.08388	1.09004	2.19387	0.870169	1.86843	10.7572	2.71074	2.00053	13.3715	3.07015	RP11-320L11.2	ENSG00000254783	11	85994969	85995710	+	742	pseudogene		2.3862	0.00560457	0.27054	14.2925	23.0446	16.9093	2.06002	6.32324	2.02779	18.0821	3.47035	ENSG00000006459	4284.63
IL10RA	ENSG00000110324	11	117857063	117872196	+	6546	protein_coding	interleukin 10 receptor subunit alpha [Source:HGNC Symbol;Acc:HGNC:5964]	2.11057	0.00530807	0.419024	77.6434	3.10291	21.4089	15.9244	14.3836	3.09955	1.04194	2.18009	0	4.35084	3.73686	10.7572	6.32505	4.00106	19.515	4.47874	GEN1	ENSG00000178295	2	17935125	17966632	+	6659	protein_coding	GEN1, Holliday junction 5' flap endonuclease [Source:HGNC Symbol;Acc:HGNC:26881]	1.0217	0.00564047	0.27054	133.099	140.188	107.424	66.9506	50.5859	69.9587	126.904	62.4984	ENSG00000006468	386.864
TPTE2P1	ENSG00000253771	13	25498815	25542625	-	1709	pseudogene	transmembrane phosphoinositide 3-phosphatase and tensin homolog 2 pseudogene 1 [Source:HGNC Symbol;Acc:HGNC:35196]	2.10513	0.0108909	0.496285	10.0836	3.10291	0	5.97165	3.83563	15.4977	10.4194	0	1.09693	2.61051	5.60529	0	0.903579	1.00026	6.98727	1.60237	AL450992.2	ENSG00000234614	1	151814353	151822861	+	506	antisense		1.91463	0.00567147	0.270976	26.7984	48.9698	21.8826	12.3601	10.5387	3.04168	32.5503	8.64684	ENSG00000006530	947.715
OTOGL	ENSG00000165899	12	80603233	80772870	+	8380	protein_coding	otogelin like [Source:HGNC Symbol;Acc:HGNC:26901]	2.10104	0.0010793	0.210443	796.601	616.445	255.836	446.878	91.0963	106.418	444.909	299.762	66.913	40.8979	114.908	10.7572	64.1541	46.0122	394.026	91.915	TOP2A	ENSG00000131747	17	38544768	38574202	-	6437	protein_coding	topoisomerase (DNA) II alpha [Source:HGNC Symbol;Acc:HGNC:11989]	1.70464	0.00572223	0.271839	34.838	74.895	40.7813	13.3901	6.32324	26.3612	50.1714	15.3582	ENSG00000006534	459.963
ABI3	ENSG00000108798	17	47287589	47300587	+	2456	protein_coding	ABI family member 3 [Source:HGNC Symbol;Acc:HGNC:29859]	2.09876	0.0102937	0.486807	19.1588	7.24012	4.28177	10.948	1.91782	4.13273	1.04194	2.18009	0	1.74034	3.73686	3.58575	0	0	6.96017	1.60615	MRPS31P5	ENSG00000243406	13	52741844	52768600	-	3873	pseudogene	mitochondrial ribosomal protein S31 pseudogene 5 [Source:HGNC Symbol;Acc:HGNC:39253]	2.09926	0.00582386	0.273834	19.6522	41.2882	18.8986	10.3001	6.32324	2.02779	26.613	6.21704	ENSG00000006555	2205.42
IER3IP1	ENSG00000267228	18	44661027	44702652	-	598	protein_coding		2.09759	0.0144093	0.538916	2.01671	10.343	4.28177	9.95275	1.91782	1.03318	4.16777	0	4.38774	0.870169	0.934215	0	0.903579	1.00026	4.81615	1.15657	TATDN2P2	ENSG00000218226	6	159030738	159042668	-	2226	pseudogene	TatD DNase domain containing 2 pseudogene 2 [Source:HGNC Symbol;Acc:HGNC:39255]	1.44244	0.00587014	0.274938	39.3044	78.7357	81.5625	36.0503	22.1313	15.2084	66.5342	24.4634	ENSG00000006576	1608.3
GLDN	ENSG00000186417	15	51633826	51700210	+	7144	protein_coding	gliomedin [Source:HGNC Symbol;Acc:HGNC:29514]	2.08395	0.0398514	1	2.01671	7.24012	3.21133	3.9811	0	2.06637	2.08388	0	2.19387	0.870169	0.934215	0	0.903579	0	2.94279	0.700261	LYST-AS1	ENSG00000229463	1	236002783	236003482	+	521	antisense	LYST antisense RNA 1 [Source:HGNC Symbol;Acc:HGNC:41320]	4.96821	0.00591911	1	8.03953	4.80096	4.97332	0	0	0	5.93794	0	ENSG00000006606	1.66296
PRF1	ENSG00000180644	10	72357104	72362531	-	2534	protein_coding	perforin 1 [Source:HGNC Symbol;Acc:HGNC:9360]	2.0824	0.00528889	0.419024	118.986	2.06861	12.8453	19.9055	8.63018	7.23228	1.04194	3.27013	3.2908	5.22101	8.40794	4.48219	3.61431	12.0032	24.3871	5.75565	NPHP3	ENSG00000113971	3	132276986	132441303	-	13270	protein_coding	nephrocystin 3 [Source:HGNC Symbol;Acc:HGNC:7907]	1.00006	0.00593145	0.275481	411.803	461.852	352.111	285.313	133.842	193.654	408.589	204.269	ENSG00000006607	2512.62
FERMT2	ENSG00000073712	14	53323986	53419153	-	8510	protein_coding	fermitin family member 2 [Source:HGNC Symbol;Acc:HGNC:15767]	2.07703	0.00461741	0.389007	13.1086	4.13721	5.35221	11.9433	8.63018	8.26547	3.12583	7.63031	0	0	0.934215	1.79287	0	3.00079	7.79469	1.90831	AC017076.5	ENSG00000225964	2	6968645	6980595	-	973	antisense	negative regulator of interferon response (non-protein coding) [Source:HGNC Symbol;Acc:HGNC:51269]	1.98308	0.00629935	0.283124	287.637	13.4427	113.392	36.0503	23.1852	45.6252	138.157	34.9536	ENSG00000006611	2.91801
CYTIP	ENSG00000115165	2	158271131	158345473	-	3428	protein_coding	cytohesin 1 interacting protein [Source:HGNC Symbol;Acc:HGNC:9506]	2.06594	0.0154255	0.542625	50.4178	3.10291	8.56354	6.96692	2.87673	9.29865	1.04194	0	8.77547	0	0.934215	5.37862	2.71074	2.00053	11.7526	2.82851	RP11-640M9.2	ENSG00000225241	1	144593363	144621656	+	7729	pseudogene	NA	1.66503	0.00635853	0.283124	137.565	235.247	151.189	120.511	29.5084	15.2084	174.667	55.076	ENSG00000006625	1195.68
GZMB	ENSG00000100453	14	25100160	25103473	-	1408	protein_coding	granzyme B [Source:HGNC Symbol;Acc:HGNC:4709]	1.99898	0.0258756	0.637637	42.3509	4.13721	1.07044	8.95747	2.87673	1.03318	1.04194	2.18009	2.19387	0	0.934215	6.27506	1.80716	2.00053	8.78113	2.1987	COL4A3	ENSG00000169031	2	228029281	228179508	+	9124	protein_coding	collagen type IV alpha 3 chain [Source:HGNC Symbol;Acc:HGNC:2204]	1.65216	0.00641453	0.283124	53.5969	96.0192	21.8826	21.6302	12.6465	20.2779	57.1662	18.1848	ENSG00000006634	448.245
GIMAP7	ENSG00000179144	7	150211918	150218161	+	1256	protein_coding	GTPase, IMAP family member 7 [Source:HGNC Symbol;Acc:HGNC:22404]	1.99647	0.00571599	0.424616	32.2674	6.20582	9.63399	12.9386	19.1782	10.3318	2.08388	0	1.09693	0.870169	6.53951	10.7572	3.61431	0	13.2342	3.26831	CRYBG3	ENSG00000233280	3	97540884	97594132	+	4261	protein_coding	NA	2.43908	0.00656218	0.284532	11.6127	53.7707	29.8399	14.4201	2.10775	1.01389	31.7411	5.84726	ENSG00000006638	2.64452
FAIM3	ENSG00000162894	1	207077731	207096592	-	2348	protein_coding	Fc fragment of IgM receptor [Source:HGNC Symbol;Acc:HGNC:14315]	1.98782	0.0371937	0.707706	32.2674	2.06861	0	1.99055	1.91782	5.16592	1.04194	0	1.09693	2.61051	0.934215	2.68931	2.71074	1.00026	6.35032	1.57742	SGOL2	ENSG00000163535	2	201374731	201448505	+	6022	protein_coding	shugoshin 2 [Source:HGNC Symbol;Acc:HGNC:30812]	1.43144	0.00658253	0.284532	34.838	50.8902	36.8026	15.4501	14.7542	15.2084	40.8436	15.1376	ENSG00000006652	1211.91
BMP3	ENSG00000152785	4	81952119	81978685	+	5734	protein_coding	bone morphogenetic protein 3 [Source:HGNC Symbol;Acc:HGNC:1070]	1.98556	4.90187e-05	0.0491437	217.805	108.602	124.171	116.447	18.2193	59.9246	144.83	11.9905	55.9436	12.1824	18.6843	9.86081	75.9006	15.004	112.857	28.5095	ZNF594	ENSG00000180626	17	5082831	5095178	-	5314	protein_coding	zinc finger protein 594 [Source:HGNC Symbol;Acc:HGNC:29392]	1.15114	0.00676766	0.286391	108.087	115.223	132.29	80.3407	44.2627	35.4863	118.533	53.3632	ENSG00000006659	1.07534
RP6-114E22.1	ENSG00000266869	14	72315323	72375147	+	397	lincRNA		1.97943	0.0382606	1	7.05849	7.24012	4.28177	0	4.79454	2.06637	1.04194	0	2.19387	2.61051	0	0.896437	0	1.00026	3.78332	0.957297	RP11-231C14.3	ENSG00000254634	16	29437121	29465435	-	3553	pseudogene	SMG1P6, nonsense mediated mRNA decay associated PI3K related kinasepseudogene 6 [Source:HGNC Symbol;Acc:HGNC:49863]	2.09558	0.00678643	0.286391	16.0791	27.8456	30.8346	2.06002	4.21549	11.1528	24.9197	5.80945	ENSG00000006695	507.684
LTB4R2	ENSG00000213906	14	24774940	24781259	+	1705	protein_coding	leukotriene B4 receptor 2 [Source:HGNC Symbol;Acc:HGNC:19260]	1.96745	0.0197286	0.601042	5.04178	4.13721	5.35221	6.96692	0.958909	0	7.2936	0	1.09693	2.61051	0.934215	0.896437	0.903579	1.00026	4.25009	1.06313	DDX58	ENSG00000107201	9	32455300	32526322	-	5225	protein_coding	DExD/H-box helicase 58 [Source:HGNC Symbol;Acc:HGNC:19102]	1.15897	0.00684751	0.287509	3307.82	1210.8	3657.38	1484.24	1348.96	828.351	2725.33	1220.52	ENSG00000006704	570.702
S100A9	ENSG00000163220	1	153330330	153333503	+	577	protein_coding	S100 calcium binding protein A9 [Source:HGNC Symbol;Acc:HGNC:10499]	1.96412	0.0290184	0.66573	2330.31	2657.12	232.286	47.7732	122.74	135.347	146.914	173.317	51.5559	138.357	29.8949	277.896	631.602	151.04	810.356	207.666	SAV1	ENSG00000151748	14	51098776	51135049	-	5630	protein_coding	salvador family WW domain containing protein 1 [Source:HGNC Symbol;Acc:HGNC:17795]	1.01204	0.00694191	0.288687	147.391	192.999	120.354	62.8306	91.6869	74.0143	153.581	76.1773	ENSG00000006712	1267.97
CERS4	ENSG00000090661	19	8271620	8327305	+	4059	protein_coding	ceramide synthase 4 [Source:HGNC Symbol;Acc:HGNC:23747]	1.96138	0.00713884	0.461745	87.727	190.312	81.3537	101.518	6.71236	5.16592	38.5519	28.3411	9.87241	15.663	3.73686	23.3074	44.2754	6.00159	73.0486	18.7425	GBP5	ENSG00000154451	1	89724633	89738544	-	8200	protein_coding	guanylate binding protein 5 [Source:HGNC Symbol;Acc:HGNC:19895]	1.20921	0.00698159	0.288687	15109.9	4847.05	10566.3	4407.41	6246.3	2547.92	10174.4	4400.54	ENSG00000006715	5142.23
TMEM200C	ENSG00000206432	18	5882071	5895954	-	10638	protein_coding	transmembrane protein 200C [Source:HGNC Symbol;Acc:HGNC:37208]	1.92948	0.0350229	0.701543	11.0919	0	2.14089	19.9055	39.3153	6.1991	2.08388	0	1.09693	0	6.53951	1.79287	1.80716	10.0026	11.5338	3.03416	NFATC3	ENSG00000072736	16	68118654	68263162	+	8806	protein_coding	nuclear factor of activated T-cells 3 [Source:HGNC Symbol;Acc:HGNC:7777]	1.33223	0.00699843	0.288687	531.502	992.838	918.075	605.645	222.367	141.945	814.139	323.319	ENSG00000006740	434.05
PIK3AP1	ENSG00000155629	10	98353069	98480271	-	5691	protein_coding	phosphoinositide-3-kinase adaptor protein 1 [Source:HGNC Symbol;Acc:HGNC:30034]	1.91735	0.029505	0.670754	42.3509	5.17152	0	5.97165	13.4247	5.16592	7.2936	0	0	8.70169	0	3.58575	5.42147	3.00079	11.3398	2.95853	MIR600HG	ENSG00000236901	9	125871773	125877756	-	5984	sense_intronic	MIR600 host gene [Source:HGNC Symbol;Acc:HGNC:23642]	1.14405	0.00700466	0.288687	365.352	208.362	169.093	72.1007	149.65	114.57	247.602	112.107	ENSG00000006744	2027.23
CD247	ENSG00000198821	1	167399877	167487847	-	4034	protein_coding	CD247 molecule [Source:HGNC Symbol;Acc:HGNC:1677]	1.90754	0.00210359	0.277494	48.4011	6.20582	11.7749	8.95747	6.71236	10.3318	4.16777	1.09004	2.19387	3.48068	2.80265	1.79287	7.22863	7.00185	13.793	3.6558	LL22NC03-80A10.6	ENSG00000272779	22	22657589	22664766	+	1121	pseudogene		2.11878	0.00704174	0.288687	24.1186	19.2038	32.8239	12.3601	2.10775	3.04168	25.3821	5.83651	ENSG00000006747	5534.49
NDUFA3P4	ENSG00000259262	15	90929046	90929295	+	250	pseudogene	NADH:ubiquinone oxidoreductase subunit A3 pseudogene 4 [Source:HGNC Symbol;Acc:HGNC:45053]	1.90332	0.0421192	1	5.04178	1.0343	2.14089	5.97165	1.91782	9.29865	0	0	2.19387	0	1.86843	0.896437	0.903579	1.00026	3.6293	0.980368	IFIT1	ENSG00000185745	10	91152303	91163745	+	3079	protein_coding	interferon induced protein with tetratricopeptide repeats 1 [Source:HGNC Symbol;Acc:HGNC:5407]	1.6365	0.00707176	0.288687	9144.52	983.236	10247	1215.41	2905.53	2432.33	6791.6	2184.42	ENSG00000006756	1898.71
PARVG	ENSG00000138964	22	44568836	44615413	+	8677	protein_coding	parvin gamma [Source:HGNC Symbol;Acc:HGNC:14654]	1.88126	0.0132671	0.524514	95.7938	2.06861	17.1271	10.948	13.4247	10.3318	1.04194	2.18009	6.5816	4.35084	13.079	0.896437	11.7465	2.00053	21.5337	5.83358	TSGA10	ENSG00000135951	2	99613724	99771427	-	7375	protein_coding	testis specific 10 [Source:HGNC Symbol;Acc:HGNC:14927]	1.31211	0.00709082	0.288687	83.0752	62.4125	63.6585	22.6602	17.9158	43.5974	69.7154	28.0578	ENSG00000006757	682.448
SLC16A14	ENSG00000163053	2	230899698	230933715	-	4938	protein_coding	solute carrier family 16 member 14 [Source:HGNC Symbol;Acc:HGNC:26417]	1.87696	4.74722e-08	0.000475932	123.019	95.1559	146.651	62.7023	53.6989	74.3892	67.7262	44.6918	38.3927	13.0525	24.2896	8.06794	13.5537	29.0077	89.0489	24.4366	RIC3	ENSG00000166405	11	8127597	8190602	-	7700	protein_coding	RIC3 acetylcholine receptor chaperone [Source:HGNC Symbol;Acc:HGNC:30338]	1.14876	0.00727201	0.289956	255.478	210.282	147.21	144.201	67.4479	64.8892	204.324	92.1795	ENSG00000006788	8.95054
GATSL2	ENSG00000198750	7	74807499	74867509	-	1370	protein_coding	NA	1.87413	0.0361941	0.707473	17.142	106.533	22.4793	22.8913	67.1236	0	5.20971	14.1706	2.19387	6.09118	1.86843	2.68931	9.93937	29.0077	34.4827	9.42292	ZNF699	ENSG00000196110	19	9404951	9420514	-	3623	protein_coding	zinc finger protein 699 [Source:HGNC Symbol;Acc:HGNC:24750]	1.64517	0.00730144	0.290433	41.0909	72.0144	77.5838	40.1704	12.6465	8.11115	63.5631	20.3093	ENSG00000006831	2709.96
CXCL2	ENSG00000081041	4	74962752	74965010	-	1500	protein_coding	C-X-C motif chemokine ligand 2 [Source:HGNC Symbol;Acc:HGNC:4603]	1.86084	0.0420202	0.726685	7.05849	6.20582	6.42266	3.9811	0	11.365	0	2.18009	1.09693	1.74034	0	0	3.61431	1.00026	5.00473	1.37599	COCH	ENSG00000100473	14	31343720	31364271	+	3623	protein_coding	cochlin [Source:HGNC Symbol;Acc:HGNC:2180]	1.97287	0.0074197	0.291258	25.9052	44.1688	10.9413	6.18006	7.37711	7.09726	27.0051	6.88481	ENSG00000006837	76.5872
ABCA17P	ENSG00000238098	16	2389151	2476700	+	6574	pseudogene	ATP binding cassette subfamily A member 17, pseudogene [Source:HGNC Symbol;Acc:HGNC:32972]	1.85061	0.0257811	0.637637	4.03342	4.13721	13.9158	1.99055	0	7.23228	7.2936	1.09004	3.2908	0	0.934215	2.68931	2.71074	0	5.51469	1.53073	ABCB4	ENSG00000005471	7	87031013	87109751	-	7494	protein_coding	ATP binding cassette subfamily B member 4 [Source:HGNC Symbol;Acc:HGNC:45]	1.51377	0.00751255	0.291258	54.4902	77.7755	32.8239	9.27008	24.2391	24.3335	55.0299	19.2809	ENSG00000007001	17.69
FZD10	ENSG00000111432	12	130647004	130650285	+	3282	protein_coding	frizzled class receptor 10 [Source:HGNC Symbol;Acc:HGNC:4039]	1.83068	0.00129983	0.230645	44.3677	42.4064	36.3951	40.8063	11.5069	32.0287	7.2936	5.45022	20.8417	0	5.60529	4.48219	3.61431	21.0056	30.6864	8.71419	HEATR1	ENSG00000119285	1	236712305	236767804	-	9049	protein_coding	HEAT repeat containing 1 [Source:HGNC Symbol;Acc:HGNC:25517]	1.27335	0.00754823	0.291258	218.854	297.659	364.047	221.452	74.825	67.9309	293.52	121.403	ENSG00000007038	2.18454
BEST4	ENSG00000142959	1	45249257	45253377	-	2047	protein_coding	bestrophin 4 [Source:HGNC Symbol;Acc:HGNC:17106]	1.82962	0.0135656	0.52612	4.03342	5.17152	4.28177	2.98582	1.91782	12.3982	7.2936	3.27013	2.19387	0.870169	0	3.58575	0.903579	0	5.44031	1.54621	GBP4	ENSG00000162654	1	89646831	89664615	-	6127	protein_coding	guanylate binding protein 4 [Source:HGNC Symbol;Acc:HGNC:20480]	1.01238	0.00772583	0.292524	2929.07	1319.3	3154.08	1328.71	1386.9	954.074	2467.48	1223.23	ENSG00000007047	582.379
CTB-12O2.1	ENSG00000254226	5	151329132	151650009	+	3745	lincRNA	long intergenic non-protein coding RNA 1933 [Source:HGNC Symbol;Acc:HGNC:52756]	1.80108	0.0313318	1	3.02507	5.17152	9.63399	0.995275	2.87673	2.06637	3.12583	0	2.19387	0.870169	0	2.68931	0.903579	1.00026	3.84211	1.09388	KIAA1919	ENSG00000173214	6	111580551	111592370	+	5958	protein_coding	major facilitator superfamily domain containing 4B [Source:HGNC Symbol;Acc:HGNC:21053]	1.34909	0.00779383	0.292524	75.9289	109.462	72.6105	56.6505	27.4007	17.2362	86.0004	33.7625	ENSG00000007062	5.89286
CX3CR1	ENSG00000168329	3	39304985	39323226	-	3655	protein_coding	C-X3-C motif chemokine receptor 1 [Source:HGNC Symbol;Acc:HGNC:2558]	1.79519	0.00783355	0.461995	37.3092	1.0343	6.42266	14.9291	8.63018	6.1991	17.713	5.45022	1.09693	6.09118	3.73686	8.06794	0	2.00053	13.1768	3.77767	RP11-111M22.2	ENSG00000179240	11	76092357	76125663	+	10972	protein_coding		1.76914	0.00806679	0.298059	28.585	47.0494	29.8399	19.5702	5.26936	6.08336	35.1581	10.3076	ENSG00000007080	309.104
RP11-388M20.1	ENSG00000260060	16	31207452	31208284	+	833	antisense		1.79088	0.00310595	0.336547	11.0919	2.06861	7.4931	4.97637	10.548	13.4314	9.37748	2.18009	1.09693	6.09118	0	3.58575	1.80716	2.00053	8.42669	2.39452	WHAMMP2	ENSG00000248334	15	28982729	29002537	+	4844	pseudogene	WAS protein homolog associated with actin, golgi membranes and microtubules pseudogene 2 [Source:HGNC Symbol;Acc:HGNC:32360]	1.30045	0.00815088	0.298254	102.727	91.2182	184.013	80.3407	26.3468	46.6391	125.986	51.1089	ENSG00000007129	7.62909
HIST1H2AG	ENSG00000196787	6	27100832	27103070	+	2239	protein_coding	histone cluster 1 H2A family member g [Source:HGNC Symbol;Acc:HGNC:4737]	1.78262	0.0471292	0.755443	12.1003	6.20582	4.28177	3.9811	0	1.03318	2.08388	1.09004	0	0	1.86843	0.896437	2.71074	2.00053	4.24086	1.22374	RP11-154D6.1	ENSG00000232295	6	71931160	72037931	-	4230	antisense		1.559	0.00815805	0.298254	41.9842	75.8551	108.418	38.1103	30.5623	8.11115	75.4193	25.5946	ENSG00000007168	7040.05
ATP2A3	ENSG00000074370	17	3827169	3867736	-	6866	protein_coding	ATPase sarcoplasmic/endoplasmic reticulum Ca2+ transporting 3 [Source:HGNC Symbol;Acc:HGNC:813]	1.78014	0.0036728	0.354054	148.228	20.6861	25.6906	17.9149	11.5069	7.23228	3.12583	8.72035	8.77547	6.09118	9.34215	11.6537	12.6501	11.0029	33.4836	9.74798	PARP14	ENSG00000173193	3	122399465	122449687	+	10495	protein_coding	poly(ADP-ribose) polymerase family member 14 [Source:HGNC Symbol;Acc:HGNC:29232]	1.04684	0.00828565	0.298349	7473.19	3759.15	10873.7	3758.5	4123.8	2817.61	7368.67	3566.64	ENSG00000007171	611.312
SLA	ENSG00000155926	8	134048973	134115298	-	7633	protein_coding	Src like adaptor [Source:HGNC Symbol;Acc:HGNC:10902]	1.77607	0.0435754	0.734447	62.5181	4.13721	8.56354	13.9338	9.58909	0	0	1.09004	0	4.35084	5.60529	8.06794	4.51789	5.00132	14.106	4.09048	STX17	ENSG00000136874	9	102668915	102732618	+	4735	protein_coding	syntaxin 17 [Source:HGNC Symbol;Acc:HGNC:11432]	1.27504	0.00832229	0.298349	239.399	215.083	240.709	175.102	70.6095	41.5697	231.73	95.7602	ENSG00000007174	306.506
CD244	ENSG00000122223	1	160799950	160832692	-	2904	protein_coding	CD244 molecule [Source:HGNC Symbol;Acc:HGNC:18171]	1.77232	0.0425766	0.728274	16.1337	1.0343	4.28177	5.97165	0.958909	2.06637	2.08388	0	1.09693	0	0.934215	2.68931	2.71074	2.00053	4.64722	1.34739	RP1-179N16.3	ENSG00000237719	6	36059768	36060423	-	656	pseudogene		2.70994	0.00832605	0.298349	8.03953	54.7309	31.8293	13.3901	1.05387	0	31.5332	4.81466	ENSG00000007202	6773.78
C20orf195	ENSG00000125531	20	62184373	62188061	+	1201	protein_coding	fibronectin type III domain containing 11 [Source:HGNC Symbol;Acc:HGNC:28764]	1.77216	0.0300285	1	4.03342	8.27442	1.07044	1.99055	4.79454	1.03318	5.20971	0	2.19387	0.870169	0.934215	0.896437	0.903579	2.00053	3.77233	1.11411	TBC1D12	ENSG00000108239	10	96162261	96295687	+	6921	protein_coding	TBC1 domain family member 12 [Source:HGNC Symbol;Acc:HGNC:29082]	1.15776	0.00845392	0.298349	60.7431	78.7357	58.6852	35.0203	28.4546	25.3473	66.0547	29.6074	ENSG00000007216	1.75408
HLA-DMB	ENSG00000242574	6	32902406	32908847	-	4655	protein_coding	major histocompatibility complex, class II, DM beta [Source:HGNC Symbol;Acc:HGNC:4935]	1.76801	0.0379523	0.711863	32.2674	4.13721	13.9158	0	3.83563	1.03318	10.4194	5.45022	6.5816	1.74034	0.934215	0	0.903579	4.00106	9.37266	2.80157	CTD-2260A17.1	ENSG00000248734	5	96120481	96121703	+	1001	antisense		1.98374	0.0084558	0.298349	32.1581	10.5621	30.8346	8.24007	6.32324	4.05558	24.5183	6.2063	ENSG00000007237	378.561
AC023490.1	ENSG00000206176	22	20378814	20380440	+	1026	lincRNA	NA	1.75168	5.82511e-07	0.00389331	18.1504	48.6122	64.2266	42.7968	32.6029	96.086	90.649	13.0805	12.0663	13.9227	21.4869	12.5501	26.2038	17.0045	56.1606	16.6164	NBEAL1	ENSG00000144426	2	203879602	204091101	+	16376	protein_coding	neurobeachin like 1 [Source:HGNC Symbol;Acc:HGNC:20681]	1.70305	0.00850611	0.298349	20.5455	91.2182	83.5518	33.9903	15.8081	10.1389	65.1052	19.9791	ENSG00000007255	262.485
SASH3	ENSG00000122122	X	128913955	128929177	+	2711	protein_coding	SAM and SH3 domain containing 3 [Source:HGNC Symbol;Acc:HGNC:15975]	1.73607	0.0314401	0.686943	84.7019	3.10291	13.9158	8.95747	12.4658	7.23228	0	0	1.09693	6.09118	9.34215	9.86081	4.51789	8.00212	18.6252	5.55873	CASC8	ENSG00000246228	8	128302062	128494384	-	2342	antisense	cancer susceptibility 8 (non-protein coding) [Source:HGNC Symbol;Acc:HGNC:45129]	2.5314	0.00857906	0.298349	6.25297	32.6465	14.92	1.03001	4.21549	4.05558	17.9398	3.10036	ENSG00000007264	34.3
POPDC3	ENSG00000132429	6	105606155	105627870	-	1881	protein_coding	popeye domain containing 3 [Source:HGNC Symbol;Acc:HGNC:17649]	1.73537	0.0166754	0.567641	18.1504	31.0291	3.21133	4.97637	16.3014	0	10.4194	3.27013	6.5816	1.74034	0	8.06794	2.71074	3.00079	12.0126	3.62451	GOLGA6L4	ENSG00000184206	15	84904525	84914120	+	6065	protein_coding	golgin A6 family-like 4 [Source:HGNC Symbol;Acc:HGNC:27256]	3.81676	0.00866727	1	14.2925	3.84077	10.9413	0	1.05387	1.01389	9.69153	0.689256	ENSG00000007306	883.472
HLA-DPA1	ENSG00000231389	6	33032346	33048552	-	5748	protein_coding	major histocompatibility complex, class II, DP alpha 1 [Source:HGNC Symbol;Acc:HGNC:4938]	1.72484	5.43297e-06	0.0169271	58.4846	29.9948	65.297	23.8866	35.4796	19.6305	27.0905	9.8104	24.1325	5.22101	14.9474	6.27506	9.93937	9.00238	37.1234	11.3326	CNR1	ENSG00000118432	6	88849583	88876078	-	9770	protein_coding	cannabinoid receptor 1 [Source:HGNC Symbol;Acc:HGNC:2159]	2.37036	0.00867902	0.298349	27.6917	31.6863	9.94665	0	6.32324	7.09726	23.1082	4.4735	ENSG00000007312	5.56972
UPF3AP1	ENSG00000226478	17	16648945	16650075	-	1131	pseudogene	UPF3A pseudogene 1 [Source:HGNC Symbol;Acc:HGNC:30568]	1.71713	0.0479059	1	6.05013	1.0343	4.28177	4.97637	2.87673	5.16592	1.04194	0	1.09693	0.870169	2.80265	0	0	3.00079	3.63245	1.11008	COL4A4	ENSG00000081052	2	227867427	228028829	-	9895	protein_coding	collagen type IV alpha 4 chain [Source:HGNC Symbol;Acc:HGNC:2206]	1.44121	0.00870743	0.298349	48.2372	56.6513	26.8559	12.3601	18.9697	17.2362	43.9148	16.1887	ENSG00000007314	1.67223
CD52	ENSG00000169442	1	26644448	26647014	+	935	protein_coding	CD52 molecule [Source:HGNC Symbol;Acc:HGNC:1804]	1.71428	0.00183202	0.261463	54.4512	3.10291	11.7749	22.8913	8.63018	26.8628	9.37748	8.72035	7.67854	3.48068	8.40794	8.06794	3.61431	2.00053	19.5844	5.99575	OR52K1	ENSG00000196778	11	4510109	4511138	+	1030	protein_coding	olfactory receptor family 52 subfamily K member 1 [Source:HGNC Symbol;Acc:HGNC:15222]	3.16985	0.00884953	0.298349	21.4388	5.76115	9.94665	3.09003	1.05387	0	12.3822	1.3813	ENSG00000007341	598.677
FMO9P	ENSG00000215834	1	166572912	166600637	+	2511	pseudogene	flavin containing monooxygenase 9 pseudogene [Source:HGNC Symbol;Acc:HGNC:32210]	1.6946	0.0309249	0.68371	2.01671	3.10291	4.28177	4.97637	10.548	7.23228	4.16777	0	1.09693	1.74034	0	1.79287	6.32505	0	5.1894	1.56503	RPL23AP64	ENSG00000240970	11	118873722	118874156	-	435	pseudogene	ribosomal protein L23a pseudogene 64 [Source:HGNC Symbol;Acc:HGNC:36552]	2.35037	0.00885188	0.298349	14.2925	17.2835	15.9146	5.15005	3.16162	1.01389	15.8302	3.10852	ENSG00000007350	1.92743
SAMD11	ENSG00000187634	1	860260	879955	+	3205	protein_coding	sterile alpha motif domain containing 11 [Source:HGNC Symbol;Acc:HGNC:28706]	1.69282	0.0188786	0.596673	8.06685	12.4116	1.07044	1.99055	3.83563	15.4977	22.9227	3.27013	2.19387	0	0.934215	7.1715	1.80716	5.00132	9.39937	2.91117	RP11-379H18.1	ENSG00000271122	7	35734824	35739023	+	4200	antisense		1.09569	0.00889322	0.298349	77.7155	98.8998	88.5252	53.5605	41.101	29.4029	88.3801	41.3548	ENSG00000007372	22744.5
IRX4	ENSG00000113430	5	1877541	1887350	-	2801	protein_coding	iroquois homeobox 4 [Source:HGNC Symbol;Acc:HGNC:6129]	1.68948	0.0364475	0.707706	4.03342	8.27442	10.7044	2.98582	0	2.06637	6.25165	0	1.09693	0.870169	2.80265	0.896437	0.903579	4.00106	4.9023	1.51012	SLC9A7	ENSG00000065923	X	46464753	46618490	-	3838	protein_coding	solute carrier family 9 member A7 [Source:HGNC Symbol;Acc:HGNC:17123]	1.22872	0.00889997	0.298349	47.3439	101.78	78.5785	40.1704	30.5623	26.3612	75.9009	32.3646	ENSG00000007376	368.909
PTPRC	ENSG00000081237	1	198607801	198726545	+	8507	protein_coding	protein tyrosine phosphatase, receptor type C [Source:HGNC Symbol;Acc:HGNC:9666]	1.68544	0.0170781	0.571674	290.406	23.789	44.9586	55.7354	39.3153	14.4646	6.25165	8.72035	26.3264	6.96135	24.2896	37.6504	21.6859	22.0058	67.8458	21.0914	IRS1	ENSG00000169047	2	227596033	227664475	-	9953	protein_coding	insulin receptor substrate 1 [Source:HGNC Symbol;Acc:HGNC:6125]	1.11602	0.00890004	0.298349	85.755	150.75	79.5732	47.3804	56.9091	41.5697	105.359	48.6197	ENSG00000007384	685.824
MDGA1	ENSG00000112139	6	37600284	37667082	-	12385	protein_coding	MAM domain containing glycosylphosphatidylinositol anchor 1 [Source:HGNC Symbol;Acc:HGNC:19267]	1.68379	0.0273685	0.653818	79.6601	201.689	114.537	72.655	46.0276	203.537	54.181	16.3507	2.19387	6.09118	3.73686	19.7216	121.08	71.0188	110.327	34.3132	IFIT3	ENSG00000119917	10	91087651	91100728	+	2640	protein_coding	interferon induced protein with tetratricopeptide repeats 3 [Source:HGNC Symbol;Acc:HGNC:5411]	1.37423	0.00899132	0.299148	12446.1	2305.42	14252.5	3052.95	5109.18	3026.47	9668.02	3729.53	ENSG00000007392	1312.79
SLC35G2	ENSG00000168917	3	136537489	136574734	+	4287	protein_coding	solute carrier family 35 member G2 [Source:HGNC Symbol;Acc:HGNC:28480]	1.68364	0.00592842	0.424616	133.103	6.20582	7.4931	26.8724	12.4658	22.73	9.37748	6.54026	3.2908	11.3122	17.7501	7.1715	112.044	9.00238	31.1782	23.873	AC027612.1	ENSG00000232531	2	91935966	91937021	-	1056	pseudogene		1.73689	0.00900013	0.299148	18.7589	27.8456	42.7706	6.18006	7.37711	13.1806	29.7917	8.9126	ENSG00000007402	50.4987
LIX1	ENSG00000145721	5	96427574	96478576	-	4112	protein_coding	limb and CNS expressed 1 [Source:HGNC Symbol;Acc:HGNC:18581]	1.65975	0.000274611	0.0934993	81.6768	8.27442	43.8882	51.7543	54.6578	26.8628	44.8035	14.1706	13.1632	6.96135	27.0922	8.06794	26.2038	3.00079	44.5597	14.0943	MTX3	ENSG00000177034	5	79275584	79287082	-	4883	protein_coding	metaxin 3 [Source:HGNC Symbol;Acc:HGNC:24812]	1.89395	0.00901593	0.299148	76.8222	172.835	145.221	88.5808	10.5387	7.09726	131.626	35.4056	ENSG00000007516	87.6087
AC012442.5	ENSG00000243389	2	113346617	113372008	+	425	3prime_overlapping_ncrna		1.65481	0.0284418	0.660717	3.02507	3.10291	9.63399	4.97637	2.87673	5.16592	4.16777	1.09004	1.09693	1.74034	0.934215	5.37862	0	0	4.70696	1.46288	PAWR	ENSG00000177425	12	79968759	80084877	-	11668	protein_coding	pro-apoptotic WT1 regulator [Source:HGNC Symbol;Acc:HGNC:8614]	1.44999	0.00906214	0.299148	70.5692	84.4969	50.7279	8.24007	31.6162	35.4863	68.598	25.1142	ENSG00000007520	588.973
FAM57B	ENSG00000149926	16	30035748	30064299	-	4920	protein_coding	family with sequence similarity 57 member B [Source:HGNC Symbol;Acc:HGNC:25295]	1.65405	0.0231938	0.622664	4.03342	3.10291	13.9158	5.97165	1.91782	8.26547	3.12583	3.27013	4.38774	1.74034	0.934215	0	2.71074	0	5.76184	1.86331	CTB-47B11.3	ENSG00000248544	5	156802749	156811958	-	2078	antisense		2.06902	0.00921134	0.300164	18.7589	31.6863	40.7813	15.4501	5.26936	1.01389	30.4088	7.24447	ENSG00000007541	422.542
GDPD5	ENSG00000158555	11	75145685	75236948	-	9867	protein_coding	glycerophosphodiester phosphodiesterase domain containing 5 [Source:HGNC Symbol;Acc:HGNC:28804]	1.64706	0.0147517	0.538916	11.0919	3.10291	5.35221	4.97637	4.79454	4.13273	3.12583	4.36018	2.19387	1.74034	0.934215	1.79287	0.903579	0	5.22522	1.70358	CTD-2541M15.1	ENSG00000249898	8	6475996	6565730	-	3046	antisense	MCPH1 antisense RNA 1 [Source:HGNC Symbol;Acc:HGNC:51655]	2.34734	0.00921239	0.300164	16.9723	6.72134	28.8453	3.09003	3.16162	4.05558	17.513	3.43574	ENSG00000007545	556.792
WFDC2	ENSG00000101443	20	44098346	44110172	+	1382	protein_coding	WAP four-disulfide core domain 2 [Source:HGNC Symbol;Acc:HGNC:15939]	1.63612	0.0358827	0.707473	2.01671	93.0873	9.63399	1.99055	14.3836	10.3318	3.12583	11.9905	14.2601	5.22101	6.53951	0.896437	2.71074	2.00053	19.2243	6.23126	IFIH1	ENSG00000115267	2	163123589	163175213	-	4528	protein_coding	interferon induced with helicase C domain 1 [Source:HGNC Symbol;Acc:HGNC:18873]	1.08582	0.00922497	0.300164	1363.15	627.005	1941.59	691.136	702.933	458.28	1310.58	617.45	ENSG00000007866	1130.46
IKZF1	ENSG00000185811	7	50343720	50472799	+	9784	protein_coding	IKAROS family zinc finger 1 [Source:HGNC Symbol;Acc:HGNC:13176]	1.63144	0.0116731	0.503351	59.493	6.20582	16.0566	19.9055	8.63018	11.365	2.08388	3.27013	9.87241	0	7.47372	9.86081	3.61431	6.00159	17.6771	5.72757	TRIM44	ENSG00000166326	11	35684353	35829775	+	3295	protein_coding	tripartite motif containing 44 [Source:HGNC Symbol;Acc:HGNC:19016]	1.38008	0.00934541	0.301735	355.526	561.712	438.647	357.413	86.4176	77.0559	451.962	173.629	ENSG00000007908	17.4213
CTC-498J12.3	ENSG00000248664	5	68408939	68432221	-	946	antisense		1.60451	0.0214834	0.613263	3.02507	10.343	1.07044	5.97165	5.75345	5.16592	18.755	3.27013	3.2908	0.870169	0	2.68931	5.42147	1.00026	7.15493	2.36316	AC007285.6	ENSG00000227014	7	30028216	30065276	+	953	antisense		4.84707	0.0096768	1	2.67984	4.80096	8.95198	0	0	0	5.47759	0	ENSG00000007923	868.661
VSTM2B	ENSG00000187135	19	30017406	30055386	+	1488	protein_coding	V-set and transmembrane domain containing 2B [Source:HGNC Symbol;Acc:HGNC:33595]	1.5976	0.00333786	0.336547	11.0919	11.3773	14.9862	54.7401	29.7262	18.5973	9.37748	5.45022	17.5509	8.70169	2.80265	8.06794	7.22863	0	21.4138	7.11458	NRIP1	ENSG00000180530	21	16333556	16437321	-	7940	protein_coding	nuclear receptor interacting protein 1 [Source:HGNC Symbol;Acc:HGNC:8001]	1.20559	0.00990043	0.310188	184.909	362.952	278.506	206.002	84.3098	67.9309	275.456	119.414	ENSG00000007933	92.5134
GCGR	ENSG00000215644	17	79762008	79771889	+	3241	protein_coding	glucagon receptor [Source:HGNC Symbol;Acc:HGNC:4192]	1.5797	0.0288473	0.662979	9.0752	2.06861	2.14089	2.98582	3.83563	3.09955	8.33554	1.09004	2.19387	1.74034	0	2.68931	1.80716	1.00026	4.50589	1.503	WWC2	ENSG00000151718	4	184020446	184241930	+	9966	protein_coding	WW and C2 domain containing 2 [Source:HGNC Symbol;Acc:HGNC:24148]	1.50886	0.00993798	0.310188	41.0909	85.4571	52.7172	38.1103	13.7003	11.1528	59.7551	20.9878	ENSG00000007944	1496.92
PCDHAC1	ENSG00000248383	5	140306302	140391929	+	5950	protein_coding	protocadherin alpha subfamily C, 1 [Source:HGNC Symbol;Acc:HGNC:8676]	1.57741	0.0198754	0.601042	15.1253	20.6861	21.4089	35.8299	5.75345	1.03318	7.2936	4.36018	3.2908	13.9227	0	0.896437	7.22863	6.00159	15.3043	5.10005	DMXL1	ENSG00000172869	5	118373467	118584833	+	13579	protein_coding	Dmx like 1 [Source:HGNC Symbol;Acc:HGNC:2937]	1.04422	0.0100014	0.310411	411.803	708.622	614.703	439.814	212.882	188.584	578.376	280.427	ENSG00000007952	20.6755
PCDH7	ENSG00000169851	4	30722037	31148422	+	10269	protein_coding	protocadherin 7 [Source:HGNC Symbol;Acc:HGNC:8659]	1.56856	0.0214057	0.613263	440.651	368.212	224.793	224.932	92.0552	48.5596	126.075	93.7438	108.596	8.70169	19.6185	8.06794	161.741	114.03	217.897	73.4999	RP11-312O7.2	ENSG00000229874	1	206135293	206137984	-	895	antisense	NA	1.72353	0.0100081	0.310411	50.0238	38.4077	44.7599	26.7802	10.5387	3.04168	44.3971	13.4536	ENSG00000007968	534.403
FGD3	ENSG00000127084	9	95709733	95798518	+	6055	protein_coding	FYVE, RhoGEF and PH domain containing 3 [Source:HGNC Symbol;Acc:HGNC:16027]	1.56345	0.035124	0.702165	227.888	7.24012	18.1975	15.9244	46.9865	9.29865	8.33554	22.8909	10.9693	13.9227	14.0132	14.343	9.93937	27.0071	47.6959	16.1551	GPR15	ENSG00000154165	3	98250743	98251960	+	1218	protein_coding	G protein-coupled receptor 15 [Source:HGNC Symbol;Acc:HGNC:4469]	1.55559	0.0102602	0.311365	33.0514	52.8105	56.6959	29.8703	8.43098	10.1389	47.5193	16.1467	ENSG00000008018	2934.64
LINC01068	ENSG00000227676	13	80140881	80144983	+	348	lincRNA	long intergenic non-protein coding RNA 1068 [Source:HGNC Symbol;Acc:HGNC:49106]	1.55823	0.0125212	0.516178	12.1003	2.06861	12.8453	2.98582	12.4658	16.5309	22.9227	2.18009	2.19387	1.74034	0.934215	9.86081	1.80716	9.00238	11.7028	3.95984	RP11-497H16.5	ENSG00000196302	5	69812214	69851093	-	418	pseudogene		2.74005	0.0102996	0.311365	5.35969	20.164	15.9146	4.12004	1.05387	1.01389	13.8128	2.0626	ENSG00000008056	8.28312
DOK2	ENSG00000147443	8	21766384	21771371	-	2211	protein_coding	docking protein 2 [Source:HGNC Symbol;Acc:HGNC:2991]	1.55277	0.0399933	0.71791	33.2757	2.06861	2.14089	2.98582	6.71236	6.1991	3.12583	2.18009	4.38774	0.870169	4.67108	3.58575	3.61431	0	8.07262	2.75845	IGHV1-3	ENSG00000211935	14	106471246	106471723	-	393	IG_V_gene	immunoglobulin heavy variable 1-3 [Source:HGNC Symbol;Acc:HGNC:5552]	1.83459	0.0105217	0.313371	46.4506	59.5319	25.8613	2.06002	10.5387	24.3335	43.9479	12.3107	ENSG00000008083	2496.23
RP4-564F22.5	ENSG00000224635	20	37034658	37045444	-	2004	lincRNA		1.55202	0.0176682	0.579669	6.05013	12.4116	5.35221	3.9811	10.548	22.73	25.0066	2.18009	0	1.74034	15.8817	4.48219	1.80716	3.00079	12.2971	4.15603	ZNF570	ENSG00000171827	19	37958487	37976260	+	2952	protein_coding	zinc finger protein 570 [Source:HGNC Symbol;Acc:HGNC:26416]	1.67586	0.0107777	0.317066	28.585	38.4077	44.7599	19.5702	3.16162	12.1667	37.2509	11.6328	ENSG00000008086	413.462
RNU6-140P	ENSG00000207296	19	39287642	39287749	-	108	snRNA	RNA, U6 small nuclear 140, pseudogene [Source:HGNC Symbol;Acc:HGNC:47103]	1.54611	0.0474917	0.756359	6.05013	1.0343	1.07044	12.9386	7.67127	12.3982	11.4614	2.18009	0	3.48068	9.34215	0.896437	0	2.00053	7.51775	2.55713	ZNF778	ENSG00000170100	16	89284118	89295363	+	3150	protein_coding	zinc finger protein 778 [Source:HGNC Symbol;Acc:HGNC:26479]	1.33385	0.0108207	0.317113	30.3716	64.3328	56.6959	19.5702	24.2391	16.2223	50.4668	20.0105	ENSG00000008118	55.3563
KCTD12	ENSG00000178695	13	77454312	77460540	-	6229	protein_coding	potassium channel tetramerization domain containing 12 [Source:HGNC Symbol;Acc:HGNC:14678]	1.5299	0.00667471	0.450622	74.6183	8.27442	12.8453	13.9338	5.75345	16.5309	21.8808	7.63031	12.0663	9.57186	7.47372	0.896437	11.7465	4.00106	21.9767	7.6266	ALMS1	ENSG00000116127	2	73612886	73837920	+	14066	protein_coding	ALMS1, centrosome and basal body associated protein [Source:HGNC Symbol;Acc:HGNC:428]	1.08355	0.0108521	0.317113	178.656	224.685	243.693	165.832	66.394	73.0004	215.678	101.742	ENSG00000008128	55.7994
CSF1R	ENSG00000182578	5	149432854	149492935	-	5151	protein_coding	colony stimulating factor 1 receptor [Source:HGNC Symbol;Acc:HGNC:2433]	1.52957	0.0455777	0.747854	49.4094	3.10291	12.8453	0.995275	5.75345	3.09955	4.16777	6.54026	3.2908	2.61051	3.73686	4.48219	0	7.00185	11.3391	3.95178	RP11-115L11.1	ENSG00000214846	4	15732585	15733250	-	666	pseudogene		1.24598	0.0109532	0.318388	142.032	51.8504	181.029	62.8306	51.6398	43.5974	124.97	52.6893	ENSG00000008130	1108.49
SEMA3E	ENSG00000170381	7	82993222	83278326	-	6748	protein_coding	semaphorin 3E [Source:HGNC Symbol;Acc:HGNC:10727]	1.51313	0.0133236	0.524514	51.4261	76.5384	25.6906	14.9291	1.91782	7.23228	19.7969	5.45022	2.19387	7.83152	22.4212	3.58575	14.4573	13.0034	28.2188	9.84903	SULT1A2	ENSG00000197165	16	28603264	28608430	-	2275	protein_coding	sulfotransferase family 1A member 2 [Source:HGNC Symbol;Acc:HGNC:11454]	1.30902	0.0109944	0.319029	66.9961	128.666	56.6959	46.3504	17.9158	37.5141	84.1192	33.9268	ENSG00000008196	364.907
DIO1	ENSG00000211452	1	54356912	54376759	+	2282	protein_coding	iodothyronine deiodinase 1 [Source:HGNC Symbol;Acc:HGNC:2883]	1.51132	0.0496843	0.767175	2.01671	9.30873	5.35221	3.9811	2.87673	1.03318	5.20971	0	0	0.870169	0.934215	2.68931	2.71074	3.00079	4.25405	1.45789	RP11-203I2.1	ENSG00000237792	9	65585692	65661972	+	2394	pseudogene	NA	5.18047	0.0110424	1	0	4.80096	15.9146	0	0	0	6.9052	0	ENSG00000008197	1.48956
RP11-627K11.1	ENSG00000243517	12	31404926	31405531	-	606	pseudogene		1.50859	0.0383907	0.713096	6.05013	2.06861	3.21133	2.98582	0.958909	11.365	6.25165	2.18009	2.19387	2.61051	0.934215	1.79287	1.80716	0	4.69878	1.64553	STAP1	ENSG00000035720	4	68424446	68473055	+	1655	protein_coding	signal transducing adaptor family member 1 [Source:HGNC Symbol;Acc:HGNC:24133]	1.00779	0.0110972	0.319579	155.431	112.342	101.456	44.2904	67.4479	71.9865	123.076	61.2416	ENSG00000008226	69.4714
SHROOM3	ENSG00000138771	4	77356253	77704406	+	13159	protein_coding	shroom family member 3 [Source:HGNC Symbol;Acc:HGNC:30422]	1.50614	0.028135	0.659485	6.05013	18.6175	14.9862	2.98582	4.79454	3.09955	1.04194	3.27013	0	1.74034	1.86843	4.48219	3.61431	3.00079	7.36795	2.56803	KANK1	ENSG00000107104	9	470291	746105	+	11285	protein_coding	KN motif and ankyrin repeat domains 1 [Source:HGNC Symbol;Acc:HGNC:19309]	1.35967	0.0112303	0.319919	56.2767	55.6911	43.7652	29.8703	9.48486	21.2918	51.911	20.2156	ENSG00000008256	1105.72
SLC19A3	ENSG00000135917	2	228549926	228582728	-	5329	protein_coding	solute carrier family 19 member 3 [Source:HGNC Symbol;Acc:HGNC:16266]	1.49301	0.0144369	0.538916	14.117	4.13721	2.14089	10.948	9.58909	12.3982	9.37748	1.09004	8.77547	4.35084	3.73686	0.896437	3.61431	0	8.95827	3.20914	SNX29P2	ENSG00000198106	16	29262829	29519817	+	9173	lincRNA		1.22239	0.011249	0.319919	59.8499	51.8504	115.381	28.8403	40.0472	28.389	75.6938	32.4255	ENSG00000008277	50.542
SLC43A2	ENSG00000167703	17	1472561	1532180	-	10618	protein_coding	solute carrier family 43 member 2 [Source:HGNC Symbol;Acc:HGNC:23087]	1.46913	0.0117349	0.504134	154.278	39.3035	36.3951	23.8866	7.67127	6.1991	30.2163	16.3507	23.0356	11.3122	25.2238	3.58575	5.42147	23.0061	42.5643	15.4194	PRR16	ENSG00000184838	5	119799973	120023027	+	2281	protein_coding	proline rich 16 [Source:HGNC Symbol;Acc:HGNC:29654]	4.81195	0.0113876	1	5.35969	8.64173	1.98933	0	0	0	5.33025	0	ENSG00000008282	2894.36
SLC18A3	ENSG00000187714	10	50818347	50820765	+	2419	protein_coding	solute carrier family 18 member A3 [Source:HGNC Symbol;Acc:HGNC:10936]	1.4415	0.021716	0.614881	2.01671	14.4802	12.8453	2.98582	11.5069	10.3318	18.755	7.63031	8.77547	3.48068	1.86843	0	4.51789	1.00026	10.4174	3.89615	AC015971.2	ENSG00000228363	2	86789193	86845889	+	2860	antisense		1.57424	0.01139	0.319996	18.7589	64.3328	33.8186	13.3901	12.6465	13.1806	38.9701	13.0724	ENSG00000008283	1615.72
PI4KAP1	ENSG00000215513	22	20383524	20427835	-	4808	pseudogene	NA	1.43927	5.85387e-05	0.0510331	171.42	545.078	710.774	666.834	275.207	126.048	684.556	256.16	164.54	188.827	166.29	71.715	213.245	112.03	454.274	167.544	CLECL1	ENSG00000184293	12	9868456	9885895	-	1721	protein_coding	C-type lectin like 1 [Source:HGNC Symbol;Acc:HGNC:24462]	1.5181	0.0116129	0.319996	43.7708	38.4077	23.872	8.24007	10.5387	18.2501	35.3501	12.343	ENSG00000008294	5657.87
RP11-461L13.3	ENSG00000270750	4	153241696	153242196	-	501	lincRNA		1.4392	0.0393599	0.714143	3.02507	5.17152	2.14089	8.95747	9.58909	5.16592	11.4614	1.09004	7.67854	0	2.80265	3.58575	0	2.00053	6.50162	2.45107	CSMD1	ENSG00000183117	8	2792875	4852494	-	18700	protein_coding	CUB and Sushi multiple domains 1 [Source:HGNC Symbol;Acc:HGNC:14026]	2.88344	0.0117459	0.319996	24.1186	0	51.7226	2.06002	2.10775	6.08336	25.2804	3.41704	ENSG00000008300	140.341
JUN	ENSG00000177606	1	59246465	59249785	-	3321	protein_coding	Jun proto-oncogene, AP-1 transcription factor subunit [Source:HGNC Symbol;Acc:HGNC:6204]	1.43794	0.00543258	0.420475	1212.04	156.18	174.482	148.296	101.644	663.304	200.053	128.625	123.954	124.434	184.04	141.637	135.537	142.038	379.429	140.038	FMNL2	ENSG00000157827	2	153191751	153506348	+	6519	protein_coding	formin like 2 [Source:HGNC Symbol;Acc:HGNC:18267]	1.11556	0.0118273	0.319996	98.261	90.258	204.901	72.1007	48.4781	60.8336	131.14	60.4708	ENSG00000008311	215.169
RP11-587P21.3	ENSG00000257863	12	92295234	92299963	+	1011	lincRNA		1.43065	0.0282192	0.66013	5.04178	6.20582	10.7044	5.97165	11.5069	11.365	5.20971	1.09004	1.09693	0	8.40794	6.27506	3.61431	0	8.00076	2.92633	TUBB1	ENSG00000101162	20	57594309	57601709	+	3496	protein_coding	tubulin beta 1 class VI [Source:HGNC Symbol;Acc:HGNC:16257]	1.16334	0.0118553	0.319996	584.206	1504.62	2275.79	741.607	787.243	419.752	1454.87	649.534	ENSG00000008323	1532.88
AC004540.4	ENSG00000225792	7	26411764	26416321	-	882	antisense		1.4276	0.0144499	0.538916	12.1003	24.8233	38.5359	30.8535	79.5894	91.9533	5.20971	15.2606	25.2295	15.663	30.8291	0.896437	13.5537	4.00106	40.4379	15.0619	RP11-367J7.3	ENSG00000227217	1	157661552	157666249	+	758	antisense		4.75434	0.0120567	1	2.67984	5.76115	6.96265	0	0	0	5.13455	0	ENSG00000008324	312.021
PNMAL1	ENSG00000182013	19	46969748	46974820	-	3696	protein_coding	paraneoplastic Ma antigen family member 8A [Source:HGNC Symbol;Acc:HGNC:25578]	1.42449	0.014355	0.538916	66.5515	183.072	24.6202	276.686	284.796	40.2941	116.698	42.5117	114.081	29.5857	28.9607	23.3074	105.719	26.0069	141.817	52.8817	JADE3	ENSG00000102221	X	46771711	46920641	+	5134	protein_coding	jade family PHD finger 3 [Source:HGNC Symbol;Acc:HGNC:22982]	1.6123	0.0121535	0.32075	25.9052	24.965	27.8506	10.3001	5.26936	10.1389	26.2403	8.56947	ENSG00000008382	159.068
SLC16A6P1	ENSG00000232457	17	62936720	62952664	+	1189	pseudogene	SLC16A6 pseudogene 1 [Source:HGNC Symbol;Acc:HGNC:48932]	1.41075	0.0137666	0.52944	15.1253	10.343	9.63399	2.98582	8.63018	12.3982	7.2936	8.72035	0	5.22101	1.86843	1.79287	6.32505	1.00026	9.48716	3.56114	LINC00999	ENSG00000225119	10	38717074	38736820	+	992	protein_coding	NA	2.85387	0.0125989	0.32253	3.57313	31.6863	16.9093	6.18006	0	1.01389	17.3896	2.39798	ENSG00000008394	180.726
HSPA6	ENSG00000173110	1	161494036	161496681	+	2646	protein_coding	heat shock protein family A (Hsp70) member 6 [Source:HGNC Symbol;Acc:HGNC:5239]	1.39496	0.013396	0.524528	140.161	20.6861	28.902	17.9149	9.58909	14.4646	7.2936	7.63031	13.1632	10.442	8.40794	12.5501	11.7465	27.0071	34.1445	12.9925	KCNG1	ENSG00000026559	20	49620193	49639666	-	6320	protein_coding	potassium voltage-gated channel modifier subfamily G member 1 [Source:HGNC Symbol;Acc:HGNC:6248]	1.85733	0.0126306	0.32253	90.2214	108.502	37.7973	1.03001	37.9394	26.3612	78.8401	21.7769	ENSG00000008405	634.236
PRRT3-AS1	ENSG00000230082	3	9989088	9996471	+	614	antisense	PRRT3 antisense RNA 1 [Source:HGNC Symbol;Acc:HGNC:41151]	1.38243	0.0330456	0.694547	3.02507	2.06861	9.63399	4.97637	5.75345	13.4314	4.16777	0	4.38774	0.870169	3.73686	1.79287	1.80716	4.00106	6.15095	2.37084	IFIT2	ENSG00000119922	10	91061712	91069033	+	3489	protein_coding	interferon induced protein with tetratricopeptide repeats 2 [Source:HGNC Symbol;Acc:HGNC:5409]	1.20365	0.0126585	0.32253	16268.4	4578.19	21378.3	6703.3	7548.89	4080.92	14075	6111.04	ENSG00000008438	8.1011
AC005537.2	ENSG00000232006	7	42993734	43099149	-	2532	processed_transcript		1.38184	0.0286956	0.662112	5.04178	8.27442	10.7044	13.9338	7.67127	12.3982	1.04194	6.54026	6.5816	5.22101	0	0.896437	1.80716	2.00053	8.43798	3.29243	TNFRSF13C	ENSG00000159958	22	42321045	42322822	-	926	protein_coding	TNF receptor superfamily member 13C [Source:HGNC Symbol;Acc:HGNC:17755]	1.16713	0.0126669	0.32253	128.633	189.158	81.5625	32.9603	79.0405	65.9031	133.118	59.3013	ENSG00000008441	433.929
FAM101B	ENSG00000183688	17	289769	295730	-	3621	protein_coding	refilin B [Source:HGNC Symbol;Acc:HGNC:28705]	1.38078	0.0114089	0.503173	56.4679	37.2349	13.9158	12.9386	6.71236	19.6305	5.20971	14.1706	1.09693	6.96135	6.53951	6.27506	16.2644	7.00185	21.73	8.32996	ZNF224	ENSG00000267680	19	44598492	44612479	+	5544	protein_coding	zinc finger protein 224 [Source:HGNC Symbol;Acc:HGNC:13017]	1.54924	0.0128083	0.323653	74.1424	70.094	82.5572	54.5905	15.8081	7.09726	75.5978	25.8319	ENSG00000008513	3121.51
RCSD1	ENSG00000198771	1	167599330	167675486	+	5718	protein_coding	RCSD domain containing 1 [Source:HGNC Symbol;Acc:HGNC:28310]	1.36007	0.0105057	0.487616	85.7102	21.7204	12.8453	25.8771	15.3425	5.16592	7.2936	9.8104	6.5816	15.663	5.60529	6.27506	11.7465	12.0032	24.8507	9.6693	DNAJC24	ENSG00000170946	11	31391387	31453396	+	7592	protein_coding	DnaJ heat shock protein family (Hsp40) member C24 [Source:HGNC Symbol;Acc:HGNC:26979]	1.11047	0.0130356	0.326069	94.6878	136.347	94.4931	77.2507	40.0472	33.4585	108.509	50.2521	ENSG00000008516	25.0806
KLF2	ENSG00000127528	19	16435628	16438685	+	2018	protein_coding	Kruppel like factor 2 [Source:HGNC Symbol;Acc:HGNC:6347]	1.35979	0.0434276	0.734204	293.432	3.10291	3.21133	1.99055	10.548	9.29865	10.4194	4.36018	2.19387	0.870169	0.934215	4.48219	0	4.00106	47.4289	2.40595	RP11-8H2.1	ENSG00000267293	18	43608272	43609795	+	1524	pseudogene		3.63092	0.0131919	1	8.93281	4.80096	11.936	1.03001	1.05387	0	8.55658	0.694627	ENSG00000008517	124.435
FXYD5	ENSG00000089327	19	35645633	35660786	+	2993	protein_coding	FXYD domain containing ion transport regulator 5 [Source:HGNC Symbol;Acc:HGNC:4029]	1.35223	0.0310254	0.68371	43.3593	7.24012	6.42266	14.9291	5.75345	1.03318	13.5452	6.54026	4.38774	0.870169	6.53951	2.68931	6.32505	9.00238	13.1833	5.19349	RP11-330M2.4	ENSG00000269907	9	99672358	99672687	+	330	pseudogene		4.1754	0.0132087	1	5.35969	5.76115	8.95198	1.03001	0	0	6.69094	0.343336	ENSG00000008710	1869.03
GRID1	ENSG00000182771	10	87359312	88126250	-	6033	protein_coding	glutamate ionotropic receptor delta type subunit 1 [Source:HGNC Symbol;Acc:HGNC:4575]	1.34479	0.0281542	0.659485	55.4596	17.5832	38.5359	19.9055	16.3014	1.03318	32.3002	13.0805	3.2908	13.9227	0	9.86081	8.13221	23.0061	25.8741	10.1847	ZNF426	ENSG00000130818	19	9638667	9649303	-	2760	protein_coding	zinc finger protein 426 [Source:HGNC Symbol;Acc:HGNC:20725]	1.48458	0.0132634	0.327011	38.4111	58.5717	70.6212	38.1103	11.5926	10.1389	55.868	19.9473	ENSG00000008735	113.082
OR7E89P	ENSG00000243792	2	159710267	159711088	+	822	pseudogene	olfactory receptor family 7 subfamily E member 89 pseudogene [Source:HGNC Symbol;Acc:HGNC:14730]	1.33243	0.0207687	0.60528	4.03342	16.5488	9.63399	9.95275	3.83563	5.16592	5.20971	3.27013	5.48467	0.870169	1.86843	0.896437	4.51789	5.00132	7.76861	3.12987	CD83	ENSG00000112149	6	14117872	14137149	+	2471	protein_coding	CD83 molecule [Source:HGNC Symbol;Acc:HGNC:1703]	1.04647	0.0133401	0.327011	249.226	183.397	125.328	58.7105	126.465	85.1671	185.983	90.1141	ENSG00000008838	1174.33
GAD1	ENSG00000128683	2	171669723	171717661	+	8242	protein_coding	glutamate decarboxylase 1 [Source:HGNC Symbol;Acc:HGNC:4092]	1.32957	0.0219386	0.615232	40.3342	84.8129	13.9158	36.8252	35.4796	15.4977	5.20971	6.54026	5.48467	28.7156	26.158	16.1359	0.903579	8.00212	33.1536	13.1343	PMM2	ENSG00000140650	16	8882680	8943188	+	7645	protein_coding	phosphomannomutase 2 [Source:HGNC Symbol;Acc:HGNC:9115]	1.13254	0.0134811	0.327229	115.233	117.143	128.312	85.4908	52.6936	26.3612	120.229	54.8486	ENSG00000008853	1561.47
BANK1	ENSG00000153064	4	102332443	102995969	+	6144	protein_coding	B-cell scaffold protein with ankyrin repeats 1 [Source:HGNC Symbol;Acc:HGNC:18233]	1.32325	0.00898606	0.471057	31.259	26.8919	11.7749	7.9622	10.548	7.23228	5.20971	9.8104	2.19387	9.57186	4.67108	2.68931	6.32505	5.00132	14.4111	5.75184	GTF2H2	ENSG00000145736	5	70330784	70363516	-	6389	protein_coding	general transcription factor IIH subunit 2 [Source:HGNC Symbol;Acc:HGNC:4656]	1.26621	0.0136227	0.328266	108.087	266.933	92.5038	88.5808	33.7239	71.9865	155.841	64.7637	ENSG00000008869	2759.15
RP11-80H8.4	ENSG00000241679	3	142842204	142850735	+	746	lincRNA		1.32232	0.0171545	0.573273	43.3593	29.9948	17.1271	13.9338	6.71236	33.0619	15.6291	22.8909	2.19387	6.96135	1.86843	5.37862	21.6859	3.00079	22.8312	9.13998	AP001877.1	ENSG00000256885	11	95556681	95557336	-	654	pseudogene	NA	1.93928	0.013833	0.329992	15.1858	21.1242	22.8773	3.09003	3.16162	9.12505	19.7291	5.12556	ENSG00000008952	3600
GLIPR2	ENSG00000122694	9	36136732	36163910	+	3016	protein_coding	GLI pathogenesis related 2 [Source:HGNC Symbol;Acc:HGNC:18007]	1.31161	0.0393437	0.714143	90.752	15.5145	12.8453	6.96692	11.5069	10.3318	2.08388	4.36018	10.9693	2.61051	5.60529	17.9287	9.93937	9.00238	21.4288	8.63083	CEBPZ	ENSG00000115816	2	37428755	37458856	-	3629	protein_coding	CCAAT/enhancer binding protein zeta [Source:HGNC Symbol;Acc:HGNC:24218]	1.36703	0.0138558	0.329992	230.467	274.615	256.623	207.032	54.8014	33.4585	253.902	98.4306	ENSG00000008988	5835.51
IL7R	ENSG00000168685	5	35852797	35879705	+	6060	protein_coding	interleukin 7 receptor [Source:HGNC Symbol;Acc:HGNC:6024]	1.31047	0.00561188	0.424616	96.8022	10.343	12.8453	14.9291	10.548	8.26547	5.20971	2.18009	4.38774	0.870169	3.73686	4.48219	7.22863	5.00132	22.7061	3.98386	CTD-2516F10.2	ENSG00000251364	11	7448497	7533746	-	7131	antisense		1.03053	0.0138729	0.329992	93.7945	83.5367	125.328	49.4404	64.2862	34.4724	100.886	49.3997	ENSG00000009307	20477.9
AC092835.2	ENSG00000233757	2	95873283	95881351	+	1874	lincRNA		1.3047	0.0228732	0.622664	11.0919	34.132	17.1271	32.8441	15.3425	1.03318	6.25165	2.18009	5.48467	6.96135	2.80265	4.48219	12.6501	13.0034	16.8318	6.79493	RP11-654A16.3	ENSG00000259475	15	99497378	99646030	-	588	antisense		2.8993	0.0139776	0.330262	8.03953	6.72134	23.872	4.12004	1.05387	0	12.8776	1.72464	ENSG00000009335	4399.39
HSD17B11	ENSG00000198189	4	88257762	88312538	-	2435	protein_coding	hydroxysteroid 17-beta dehydrogenase 11 [Source:HGNC Symbol;Acc:HGNC:22960]	1.29795	0.0151153	0.539423	90.752	16.5488	4.28177	16.9197	23.9727	14.4646	17.713	4.36018	6.5816	12.1824	7.47372	11.6537	23.493	9.00238	26.3789	10.6781	HNRNPU-AS1	ENSG00000188206	1	245003940	245018799	-	5408	antisense	NA	1.33699	0.0140166	0.330262	196.522	169.954	249.661	161.711	54.8014	27.3751	205.379	81.296	ENSG00000009413	2991.17
ETS1	ENSG00000134954	11	128328656	128457453	-	7153	protein_coding	ETS proto-oncogene 1, transcription factor [Source:HGNC Symbol;Acc:HGNC:3488]	1.29563	0.0119534	0.509258	121.003	22.7547	23.5497	23.8866	22.0549	5.16592	15.6291	10.9004	13.1632	11.3122	5.60529	16.1359	16.2644	22.0058	33.4348	13.6267	SOCS7	ENSG00000174111	17	36508111	36556019	+	2794	protein_coding	NA	1.438	0.0140233	0.330262	41.9842	60.4921	51.7226	32.9603	16.862	7.09726	51.3996	18.9732	ENSG00000009694	88.9704
WIPF3	ENSG00000122574	7	29846102	29956682	+	6065	protein_coding	WAS/WASL interacting protein family member 3 [Source:HGNC Symbol;Acc:HGNC:22004]	1.28475	0.0340194	0.699612	3.02507	10.343	11.7749	5.97165	7.67127	40.2941	5.20971	5.45022	9.87241	5.22101	4.67108	0.896437	1.80716	7.00185	12.0414	4.98859	HIST1H2BF	ENSG00000197846	6	26199748	26200942	+	1195	protein_coding	NA	1.55976	0.0140873	0.330824	23.2253	43.2086	21.8826	12.3601	9.48486	8.11115	29.4389	9.98537	ENSG00000009709	0.983618
CASR	ENSG00000036828	3	121902530	122005342	+	5390	protein_coding	calcium sensing receptor [Source:HGNC Symbol;Acc:HGNC:1514]	1.28292	0.000827162	0.184283	706.857	551.284	372.514	813.139	238.768	205.603	595.991	155.876	275.33	179.255	83.1451	99.5045	528.594	110.029	497.737	204.533	ZDHHC4P1	ENSG00000238025	13	43507994	43509028	+	1035	pseudogene	zinc finger DHHC-type containing 4 pseudogene 1 [Source:HGNC Symbol;Acc:HGNC:39443]	4.25715	0.0141265	1	14.2925	2.88058	3.97866	1.03001	0	0	7.05058	0.343336	ENSG00000009724	156.977
IRS4	ENSG00000133124	X	107975712	107979651	-	3940	protein_coding	insulin receptor substrate 4 [Source:HGNC Symbol;Acc:HGNC:6128]	1.26695	0.0347436	0.701428	9.0752	29.9948	24.6202	22.8913	2.87673	2.06637	4.16777	4.36018	2.19387	10.442	3.73686	3.58575	8.13221	7.00185	13.6703	5.63611	SETBP1	ENSG00000152217	18	42260138	42648475	+	11151	protein_coding	SET binding protein 1 [Source:HGNC Symbol;Acc:HGNC:15573]	1.01281	0.0143364	0.331403	112.553	150.75	112.397	74.1607	36.8855	75.0282	125.234	62.0248	ENSG00000009765	11.4438
AC090954.5	ENSG00000228874	3	15173355	15173715	-	361	pseudogene		1.26192	0.0487114	0.760623	8.06685	1.0343	7.4931	11.9433	8.63018	12.3982	3.12583	6.54026	0	6.09118	1.86843	0.896437	4.51789	2.00053	7.52739	3.13068	ATP1B1	ENSG00000143153	1	169074935	169101960	+	3068	protein_coding	ATPase Na+/K+ transporting subunit beta 1 [Source:HGNC Symbol;Acc:HGNC:804]	1.34698	0.0143987	0.33159	35.7313	39.3679	29.8399	16.4801	11.5926	13.1806	34.9797	13.7511	ENSG00000009780	1326.5
CRISPLD2	ENSG00000103196	16	84853590	84954374	+	7963	protein_coding	cysteine rich secretory protein LCCL domain containing 2 [Source:HGNC Symbol;Acc:HGNC:25248]	1.2597	0.00112349	0.211905	75.6267	97.2245	39.6064	124.409	35.4796	140.513	53.1391	53.4122	16.454	22.6244	52.316	24.2038	11.7465	56.0148	80.8569	33.8245	AC006160.5	ENSG00000249502	4	17589090	17616194	-	750	antisense		4.18609	0.0146067	1	2.67984	9.60192	7.95732	1.03001	0	0	6.74636	0.343336	ENSG00000009790	818.836
RP11-170N11.1	ENSG00000236268	1	83439565	83451891	-	1586	lincRNA	long intergenic non-protein coding RNA 1361 [Source:HGNC Symbol;Acc:HGNC:50595]	1.25712	0.0395235	0.714143	3.02507	4.13721	4.28177	5.97165	3.83563	9.29865	6.25165	1.09004	3.2908	0.870169	2.80265	4.48219	1.80716	1.00026	5.25738	2.1919	KIF2A	ENSG00000068796	5	61601989	61833076	+	4774	protein_coding	kinesin family member 2A [Source:HGNC Symbol;Acc:HGNC:6318]	1.03489	0.0146948	0.33333	398.404	772.954	846.46	501.615	279.276	203.793	672.606	328.228	ENSG00000009830	363.536
RP11-245J9.6	ENSG00000272181	3	64005184	64005601	+	418	antisense		1.24831	0.0112749	0.502976	6.05013	9.30873	8.56354	9.95275	18.2193	12.3982	10.4194	1.09004	2.19387	4.35084	1.86843	5.37862	4.51789	12.0032	10.7017	4.48613	N4BP2	ENSG00000078177	4	40058446	40159872	+	9835	protein_coding	NEDD4 binding protein 2 [Source:HGNC Symbol;Acc:HGNC:29851]	1.07079	0.0147253	0.333565	142.032	221.804	202.912	140.081	48.4781	81.1115	188.916	89.8903	ENSG00000009844	2043.09
FGF12	ENSG00000114279	3	191857184	192485553	-	7355	protein_coding	fibroblast growth factor 12 [Source:HGNC Symbol;Acc:HGNC:3668]	1.24271	0.00028648	0.0934993	69.5766	34.132	100.622	198.06	58.4934	79.5551	218.808	44.6918	54.8467	48.7295	42.9739	35.8575	58.7326	35.0093	108.464	45.8345	BTAF1	ENSG00000095564	10	93683526	93790082	+	7673	protein_coding	B-TFIID TATA-box binding protein associated factor 1 [Source:HGNC Symbol;Acc:HGNC:17307]	1.01995	0.0148976	0.336095	1170.2	1775.39	1619.31	1271.03	468.973	511.003	1521.64	750.336	ENSG00000009950	9.46388
CYP4F29P	ENSG00000228314	21	15215454	15220685	-	1717	pseudogene	cytochrome P450 family 4 subfamily F member 29, pseudogene [Source:HGNC Symbol;Acc:HGNC:2647]	1.2314	0.0075163	0.461995	161.337	92.053	84.565	16.9197	58.4934	50.626	110.446	30.5212	19.7448	6.96135	14.9474	77.99	34.336	60.0159	82.0628	34.931	RP11-21M24.3	ENSG00000260635	16	22376442	22380368	+	423	antisense		4.20746	0.0150209	1	9.8261	8.64173	1.98933	0	1.05387	0	6.81905	0.351291	ENSG00000009954	4712.36
AL022476.2	ENSG00000230319	22	43434591	43448372	+	2083	antisense		1.23079	0.0498088	0.767274	7.05849	8.27442	4.28177	3.9811	2.87673	8.26547	3.12583	2.18009	0	4.35084	4.67108	1.79287	1.80716	1.00026	5.40911	2.25747	ZNF81	ENSG00000197779	X	47696301	47861960	+	8443	protein_coding	zinc finger protein 81 [Source:HGNC Symbol;Acc:HGNC:13156]	1.22073	0.0153072	0.338899	140.245	220.844	238.72	156.561	63.2324	37.5141	199.936	85.7693	ENSG00000010017	2470.25
HTATSF1P2	ENSG00000271361	6	3023376	3024006	-	631	pseudogene		1.22336	0.0207122	0.604865	12.1003	35.1663	10.7044	4.97637	14.3836	7.23228	10.4194	10.9004	3.2908	2.61051	9.34215	2.68931	9.93937	2.00053	13.569	5.82473	GUSBP2	ENSG00000241549	6	26839263	26924333	-	2075	pseudogene	glucuronidase, beta pseudogene 2 [Source:HGNC Symbol;Acc:HGNC:18792]	3.15133	0.0153283	1	7.14625	9.60192	10.9413	1.03001	2.10775	0	9.22983	1.04592	ENSG00000010030	166.679
GLUD1P2	ENSG00000227781	10	48952491	48980269	+	2506	pseudogene	NA	1.22266	0.0358981	0.707473	7.05849	9.30873	3.21133	3.9811	14.3836	8.26547	9.37748	0	2.19387	1.74034	9.34215	2.68931	2.71074	5.00132	7.94089	3.38253	LL0XNC01-116E7.1	ENSG00000234345	X	103165225	103166272	-	1048	pseudogene		4.64632	0.0153346	1	4.46641	3.84077	5.96799	0	0	0	4.75839	0	ENSG00000010072	1112.58
GRIK5	ENSG00000105737	19	42502473	42573650	-	5014	protein_coding	glutamate ionotropic receptor kainate type subunit 5 [Source:HGNC Symbol;Acc:HGNC:4583]	1.2195	8.78564e-06	0.0195734	55.4596	23.789	42.8177	50.759	35.4796	34.095	65.6424	17.4407	15.3571	13.9227	21.4869	16.1359	18.0716	30.0079	44.006	18.9175	PTPRM	ENSG00000173482	18	7566780	8406859	+	9906	protein_coding	protein tyrosine phosphatase, receptor type M [Source:HGNC Symbol;Acc:HGNC:9675]	1.05165	0.0154692	0.339884	83.9685	82.5765	74.5998	27.8103	33.7239	54.7503	80.3816	38.7615	ENSG00000010165	797.007
CTGF	ENSG00000118523	6	132269316	132272513	-	2339	protein_coding	connective tissue growth factor [Source:HGNC Symbol;Acc:HGNC:2500]	1.21829	0.0125794	0.516178	70.5849	36.2006	34.2542	33.8393	5.75345	10.3318	65.6424	31.6113	12.0663	14.7929	4.67108	8.96437	13.5537	25.0066	36.6581	15.8095	FCGR2C	ENSG00000244682	1	161551129	161575452	+	3178	polymorphic_pseudogene	Fc fragment of IgG receptor IIc (gene/pseudogene) [Source:HGNC Symbol;Acc:HGNC:15626]	1.30933	0.0155269	0.340013	363.566	1639.05	1504.93	781.777	232.906	400.488	1169.18	471.724	ENSG00000010219	378.55
EFCAB4B	ENSG00000130038	12	3715799	3873985	-	12466	protein_coding	calcium release activated channel regulator 2A [Source:HGNC Symbol;Acc:HGNC:28657]	1.21134	0.0362182	0.707473	15.1253	21.7204	1.07044	4.97637	8.63018	7.23228	9.37748	0	4.38774	5.22101	7.47372	3.58575	4.51789	4.00106	9.73321	4.1696	C21orf67	ENSG00000183250	21	46352729	46359828	-	2656	protein_coding	long intergenic non-protein coding RNA 1547 [Source:HGNC Symbol;Acc:HGNC:15707]	1.04356	0.0156135	0.340248	180.443	144.989	97.4771	71.0706	92.7408	41.5697	140.97	68.4604	ENSG00000010244	7442.25
GPBAR1	ENSG00000179921	2	219124219	219128582	+	2692	protein_coding	G protein-coupled bile acid receptor 1 [Source:HGNC Symbol;Acc:HGNC:19680]	1.20811	0.0197973	0.601042	7.05849	11.3773	10.7044	3.9811	5.75345	9.29865	16.6711	4.36018	5.48467	3.48068	2.80265	0.896437	9.03579	2.00053	9.2635	4.0087	CCSER1	ENSG00000184305	4	91048686	92523064	+	10428	protein_coding	coiled-coil serine rich protein 1 [Source:HGNC Symbol;Acc:HGNC:29349]	4.10687	0.0158326	1	4.46641	6.72134	7.95732	0	1.05387	0	6.38169	0.351291	ENSG00000010256	3334.8
TRAV29DV5	ENSG00000211810	14	22631134	22631766	+	469	TR_V_gene	T-cell receptor alpha variable 29/delta variable 5 (gene/pseudogene) [Source:HGNC Symbol;Acc:HGNC:12127]	1.20354	0.0148227	0.538916	23.1922	34.132	5.35221	10.948	3.83563	17.5641	12.5033	7.63031	2.19387	6.96135	11.2106	8.06794	6.32505	4.00106	15.3611	6.62716	RPL32P1	ENSG00000224796	6	33047228	33047637	+	410	pseudogene		2.11662	0.0161778	0.340492	25.9052	24.0048	7.95732	7.21007	1.05387	5.06947	19.2891	4.44447	ENSG00000010270	601.01
SPOCK2	ENSG00000107742	10	73818793	73848790	-	6572	protein_coding	SPARC/osteonectin, cwcv and kazal like domains proteoglycan 2 [Source:HGNC Symbol;Acc:HGNC:13564]	1.19724	0.00688024	0.457243	88.7353	14.4802	22.4793	28.863	39.3153	16.5309	29.1744	5.45022	5.48467	17.4034	20.5527	24.2038	21.6859	9.00238	34.2255	14.8262	MYH10	ENSG00000133026	17	8377523	8534079	-	9029	protein_coding	myosin heavy chain 10 [Source:HGNC Symbol;Acc:HGNC:7568]	1.06827	0.0162601	0.341791	131.312	221.804	293.426	156.561	67.4479	84.1532	215.514	102.721	ENSG00000010278	9001.45
RP11-645C24.5	ENSG00000260306	16	21805416	21807080	-	1665	lincRNA		1.193	0.0090657	0.472041	27.2256	24.8233	9.63399	22.8913	9.58909	17.5641	7.2936	3.27013	6.5816	6.09118	2.80265	16.1359	11.7465	5.00132	17.003	7.37561	RP11-1094M14.5	ENSG00000267074	17	33826709	33837289	-	849	sense_intronic		1.14612	0.0164529	0.343162	175.083	130.586	97.4771	90.6408	64.2862	27.3751	134.382	60.7674	ENSG00000010282	3.54939
RP11-503E24.3	ENSG00000272233	8	42409933	42410336	+	404	lincRNA	NA	1.19281	0.0142564	0.538916	9.0752	8.27442	16.0566	5.97165	4.79454	18.5973	8.33554	2.18009	9.87241	4.35084	2.80265	4.48219	4.51789	3.00079	10.1579	4.45812	KLRC4-KLRK1	ENSG00000255819	12	10524952	10562745	-	2592	protein_coding	KLRC4-KLRK1 readthrough [Source:HGNC Symbol;Acc:HGNC:48357]	1.19834	0.0165185	0.343162	57.17	47.0494	68.6319	38.1103	17.9158	19.264	57.6171	25.0967	ENSG00000010292	1829.38
RP11-719K4.3	ENSG00000254609	16	14821139	14827204	-	355	pseudogene		1.1838	0.00583156	0.424616	28.234	10.343	22.4793	16.9197	17.2604	15.4977	29.1744	10.9004	8.77547	10.442	1.86843	2.68931	19.8787	7.00185	19.9869	8.79375	PYROXD1	ENSG00000121350	12	21590549	21623300	+	4841	protein_coding	pyridine nucleotide-disulphide oxidoreductase domain 1 [Source:HGNC Symbol;Acc:HGNC:26162]	1.00324	0.0168154	0.345413	94.6878	137.307	141.242	85.4908	61.1246	39.5419	124.413	62.0524	ENSG00000010295	125.652
CHAT	ENSG00000070748	10	50817141	50901925	+	3100	protein_coding	choline O-acetyltransferase [Source:HGNC Symbol;Acc:HGNC:1912]	1.18214	0.0284753	0.660717	18.1504	44.475	34.2542	6.96692	15.3425	5.16592	6.25165	7.63031	8.77547	16.5332	1.86843	3.58575	9.03579	10.0026	18.6581	8.20451	AC110084.1	ENSG00000268656	2	27998851	28009186	-	63	protein_coding	NA	4.12271	0.017546	1	2.67984	5.76115	10.9413	0	1.05387	0	6.46077	0.351291	ENSG00000010310	32.7044
JAK3	ENSG00000105639	19	17935589	17958880	-	6813	protein_coding	Janus kinase 3 [Source:HGNC Symbol;Acc:HGNC:6193]	1.17367	0.0214676	0.613263	119.994	11.3773	25.6906	14.9291	23.9727	11.365	19.7969	10.9004	8.77547	26.1051	15.8817	19.7216	9.93937	9.00238	32.4466	14.3323	CYBRD1	ENSG00000071967	2	172378757	172414643	+	5176	protein_coding	cytochrome b reductase 1 [Source:HGNC Symbol;Acc:HGNC:20797]	1.00573	0.0176501	0.345413	386.791	639.488	995.659	458.354	209.721	338.641	673.979	335.572	ENSG00000010318	225.457
RP11-1338A24.1	ENSG00000250915	4	8747123	8747759	-	464	lincRNA		1.1718	0.000687042	0.160185	48.4011	36.2006	27.8315	19.9055	29.7262	39.261	88.5651	16.3507	23.0356	14.7929	14.0132	17.0323	10.8429	33.0087	41.413	18.4395	IDS	ENSG00000241489	X	148564074	148615470	-	3311	protein_coding		1.24684	0.0176851	0.345413	48.2372	101.78	76.5892	38.1103	43.2088	14.1945	75.5356	31.8379	ENSG00000010319	13.7687
SAMSN1	ENSG00000155307	21	15857549	15955723	-	3152	protein_coding	SAM domain, SH3 domain and nuclear localization signals 1 [Source:HGNC Symbol;Acc:HGNC:10528]	1.16974	0.0237155	0.624491	10.0836	3.10291	8.56354	9.95275	7.67127	11.365	6.25165	5.45022	6.5816	0.870169	2.80265	5.37862	3.61431	1.00026	8.14153	3.67112	IGHV1-18	ENSG00000211945	14	106641563	106642056	-	410	IG_V_gene	immunoglobulin heavy variable 1-18 [Source:HGNC Symbol;Acc:HGNC:5549]	1.11661	0.0180016	0.345413	81.2886	51.8504	56.6959	20.6002	28.4546	38.528	63.2783	29.1942	ENSG00000010322	3565.15
RP11-254B13.1	ENSG00000240087	12	68946775	68947662	-	888	pseudogene	ribosomal protein SA pseudogene 12 [Source:HGNC Symbol;Acc:HGNC:6504]	1.16915	0.0234156	0.622664	6.05013	6.20582	6.42266	12.9386	14.3836	25.8296	35.426	8.72035	9.87241	4.35084	2.80265	13.4466	2.71074	6.00159	15.3223	6.84359	RP11-632K20.7	ENSG00000223509	15	32812049	32829127	-	2846	pseudogene		1.04302	0.0180694	0.345413	226	241.008	204.901	167.892	109.603	48.6669	223.97	108.72	ENSG00000010327	569.084
FRMPD3	ENSG00000147234	X	106765680	106848481	+	9158	protein_coding	FERM and PDZ domain containing 3 [Source:HGNC Symbol;Acc:HGNC:29382]	1.16739	0.0048694	0.401122	122.011	148.94	73.8606	102.513	66.1647	16.5309	29.1744	44.6918	29.6172	21.7542	16.8159	20.6181	58.7326	57.0151	79.8849	35.6064	ITPR1	ENSG00000150995	3	4535032	4889524	+	12902	protein_coding	inositol 1,4,5-trisphosphate receptor type 1 [Source:HGNC Symbol;Acc:HGNC:6180]	1.11973	0.018201	0.345413	520.783	723.024	651.505	550.025	151.758	170.334	631.771	290.706	ENSG00000010361	182.621
CPE	ENSG00000109472	4	166282346	166419472	+	2958	protein_coding	carboxypeptidase E [Source:HGNC Symbol;Acc:HGNC:2303]	1.15923	0.0104709	0.487616	61.5097	26.8919	9.63399	17.9149	70.0003	89.8869	27.0905	11.9905	21.9387	7.83152	14.9474	26.8931	37.9503	14.0037	43.2755	19.365	BLNK	ENSG00000095585	10	97951458	98031344	-	3706	protein_coding	B-cell linker [Source:HGNC Symbol;Acc:HGNC:14211]	1.00681	0.018262	0.345651	175.083	143.069	97.4771	46.3504	62.1785	98.3477	138.543	68.9589	ENSG00000010379	5.85081
LINC00242	ENSG00000229214	6	170188886	170198921	-	2418	lincRNA	long intergenic non-protein coding RNA 242 [Source:HGNC Symbol;Acc:HGNC:21249]	1.15012	0.00488124	0.401122	15.1253	18.6175	13.9158	10.948	4.79454	19.6305	18.755	5.45022	5.48467	12.1824	3.73686	5.37862	8.13221	5.00132	14.5409	6.4809	RP11-173A16.1	ENSG00000267560	18	59967269	59968231	-	637	antisense		3.66529	0.0184196	1	2.67984	8.64173	14.92	2.06002	0	0	8.74718	0.686673	ENSG00000010404	2155.7
CLMP	ENSG00000166250	11	122943035	123065989	-	2635	protein_coding	CXADR like membrane protein [Source:HGNC Symbol;Acc:HGNC:24039]	1.14837	0.00640118	0.442587	158.312	415.79	155.214	279.672	106.439	80.5883	107.32	143.886	106.403	10.442	73.803	45.7183	98.4901	110.029	186.191	84.1101	RGPD8	ENSG00000169629	2	113127669	113192065	-	6886	protein_coding	RANBP2-like and GRIP domain containing 8 [Source:HGNC Symbol;Acc:HGNC:9849]	1.54964	0.0184571	0.347944	55.3834	36.4873	43.7652	31.9303	5.26936	9.12505	45.212	15.4416	ENSG00000010438	44.4633
AP001597.1	ENSG00000197934	21	27765954	27941571	+	3713	antisense	cysteine and tyrosine rich 1 antisense RNA 1 [Source:HGNC Symbol;Acc:HGNC:39560]	1.13846	0.0408374	0.720167	2.01671	16.5488	21.4089	13.9338	21.096	15.4977	3.12583	2.18009	12.0663	11.3122	4.67108	3.58575	1.80716	7.00185	13.3754	6.0892	STRIP2	ENSG00000128578	7	129074274	129128240	+	5876	protein_coding	striatin interacting protein 2 [Source:HGNC Symbol;Acc:HGNC:22209]	2.14498	0.0187468	0.350708	12.5059	10.5621	22.8773	2.06002	6.32324	2.02779	15.3151	3.47035	ENSG00000010539	466.254
CRIP1	ENSG00000213145	14	105952654	105955284	+	2485	protein_coding	cysteine rich protein 1 [Source:HGNC Symbol;Acc:HGNC:2360]	1.13706	0.00195178	0.267033	66.5515	19.6518	32.1133	36.8252	57.5345	107.451	122.949	33.7914	37.2958	23.4946	29.8949	21.5145	40.661	15.004	63.2966	28.808	CTD-2010I16.1	ENSG00000254595	11	6509416	6510607	-	686	pseudogene		1.74621	0.0190362	0.353647	28.585	24.0048	16.9093	9.27008	9.48486	2.02779	23.1664	6.92758	ENSG00000010610	298.642
HLA-DPB1	ENSG00000223865	6	33043703	33054978	+	2862	protein_coding	major histocompatibility complex, class II, DP beta 1 [Source:HGNC Symbol;Acc:HGNC:4940]	1.13247	0.0413475	0.724512	44.3677	4.13721	17.1271	8.95747	9.58909	13.4314	11.4614	8.72035	15.3571	10.442	2.80265	8.06794	3.61431	1.00026	15.5816	7.14352	CLEC12A	ENSG00000172322	12	10103915	10148293	+	3250	protein_coding	C-type lectin domain family 12 member A [Source:HGNC Symbol;Acc:HGNC:31713]	1.34719	0.0191615	0.354391	1038.89	4661.73	6793.56	1267.94	824.129	2818.63	4164.73	1636.9	ENSG00000010626	275.382
ITGAL	ENSG00000005844	16	30483979	30534506	+	6472	protein_coding	integrin subunit alpha L [Source:HGNC Symbol;Acc:HGNC:6148]	1.12814	0.0323379	0.692332	118.986	14.4802	35.3246	38.8157	16.3014	15.4977	16.6711	4.36018	9.87241	8.70169	12.1448	40.3397	25.3002	16.0042	36.5824	16.6747	RP11-370B11.1	ENSG00000236739	9	22747699	22748233	+	535	pseudogene	chloride intracellular channel 4 pseudogene 1 [Source:HGNC Symbol;Acc:HGNC:49797]	4.67684	0.0193056	1	0.893281	5.76115	7.95732	0	0	0	4.87058	0	ENSG00000010671	89.3347
PLXNC1	ENSG00000136040	12	94542499	94701451	+	9887	protein_coding	plexin C1 [Source:HGNC Symbol;Acc:HGNC:9106]	1.12643	0.0256502	0.637637	79.6601	27.9262	13.9158	16.9197	12.4658	8.26547	14.5872	8.72035	7.67854	14.7929	17.7501	4.48219	19.8787	6.00159	24.82	11.3292	GLI3	ENSG00000106571	7	42000548	42277469	-	9239	protein_coding	GLI family zinc finger 3 [Source:HGNC Symbol;Acc:HGNC:4319]	4.19294	0.0195112	1	0.893281	12.4825	6.96265	0	0	1.01389	6.77948	0.337965	ENSG00000010704	160.199
GSTM3	ENSG00000134202	1	110276554	110284384	-	4837	protein_coding	glutathione S-transferase mu 3 [Source:HGNC Symbol;Acc:HGNC:4635]	1.12579	0.00738197	0.461995	62.5181	200.655	143.439	104.504	63.288	403.975	152.124	71.9429	106.403	67.003	26.158	38.5468	42.4682	166.044	161.5	74.0808	CNKSR2	ENSG00000149970	X	21392536	21672813	+	7160	protein_coding	connector enhancer of kinase suppressor of Ras 2 [Source:HGNC Symbol;Acc:HGNC:19701]	1.18554	0.0196576	0.354835	55.3834	55.6911	31.8293	23.6902	16.862	22.3057	47.6346	20.9526	ENSG00000010803	899.345
COTL1	ENSG00000103187	16	84599200	84651683	-	6742	protein_coding	coactosin like F-actin binding protein 1 [Source:HGNC Symbol;Acc:HGNC:18304]	1.11771	0.00693513	0.457422	308.557	51.7152	87.7763	48.7685	31.644	60.9578	118.781	41.4217	63.6222	62.6522	42.0397	26.8931	28.9145	61.0162	101.171	46.6514	LIX1	ENSG00000145721	5	96427574	96478576	-	4112	protein_coding	limb and CNS expressed 1 [Source:HGNC Symbol;Acc:HGNC:18581]	3.472	0.0197803	1	5.35969	6.72134	10.9413	1.03001	1.05387	0	7.67411	0.694627	ENSG00000010810	318.221
SMIM1	ENSG00000235169	1	3689352	3692546	+	954	protein_coding	small integral membrane protein 1 (Vel blood group) [Source:HGNC Symbol;Acc:HGNC:44204]	1.1061	0.0117416	0.504134	16.1337	26.8919	28.902	13.9338	55.6167	132.247	58.3488	18.5308	26.3264	39.1576	17.7501	19.7216	12.6501	20.0053	47.4392	22.0203	PLCXD2	ENSG00000240891	3	111393523	111565294	+	2927	protein_coding	phosphatidylinositol specific phospholipase C X domain containing 2 [Source:HGNC Symbol;Acc:HGNC:26462]	1.70914	0.0198755	0.354835	35.7313	44.1688	41.7759	27.8103	7.37711	2.02779	40.5587	12.405	ENSG00000010818	2837.38
SLC6A10P	ENSG00000214617	16	32888790	32896822	-	4479	pseudogene	solute carrier family 6 member 10, pseudogene [Source:HGNC Symbol;Acc:HGNC:11043]	1.10526	0.0429199	0.731965	64.5348	68.264	5.35221	59.7165	76.7127	13.4314	86.4812	16.3507	4.38774	29.5857	12.1448	26.8931	73.1899	11.0029	53.499	24.7935	RP11-512F24.1	ENSG00000232499	1	113992322	113993350	+	1029	pseudogene		2.41989	0.0199029	1	9.8261	15.3631	7.95732	2.06002	2.10775	2.02779	11.0488	2.06518	ENSG00000010932	1169.99
RP11-122G18.8	ENSG00000273075	1	161344552	161345130	+	579	lincRNA	NA	1.10381	0.0091053	0.472041	10.0836	6.20582	7.4931	10.948	19.1782	25.8296	17.713	5.45022	8.77547	4.35084	8.40794	4.48219	9.03579	5.00132	13.9216	6.50054	AP001258.4	ENSG00000245571	11	58897606	58910488	-	2645	lincRNA		1.07562	0.0200936	0.354835	69.6759	68.1736	63.6585	32.9603	18.9697	43.5974	67.1694	31.8425	ENSG00000011007	2191.36
BACH2	ENSG00000112182	6	90636248	91006627	-	9786	protein_coding	BTB domain and CNC homolog 2 [Source:HGNC Symbol;Acc:HGNC:14078]	1.10042	0.0388351	0.713957	15.1253	6.20582	10.7044	3.9811	8.63018	13.4314	13.5452	2.18009	13.1632	0.870169	1.86843	4.48219	7.22863	4.00106	10.2319	4.82768	AC009505.2	ENSG00000235522	2	106462990	106473633	-	1611	antisense		4.55556	0.0202844	1	2.67984	5.76115	4.97332	0	0	0	4.47144	0	ENSG00000011009	1117.33
WIPF1	ENSG00000115935	2	175424300	175547644	-	9121	protein_coding	WAS/WASL interacting protein family member 1 [Source:HGNC Symbol;Acc:HGNC:12736]	1.09983	0.00888227	0.469046	184.529	12.4116	18.1975	16.9197	12.4658	11.365	9.37748	7.63031	9.87241	1.74034	3.73686	10.7572	3.61431	5.00132	37.8952	6.0504	IGHV3-43	ENSG00000232216	14	106926188	106926724	-	434	IG_V_gene	immunoglobulin heavy variable 3-43 [Source:HGNC Symbol;Acc:HGNC:5604]	1.69552	0.0203726	0.354835	26.7984	36.4873	13.9253	4.12004	13.7003	6.08336	25.737	7.96792	ENSG00000011021	622.657
ZNF385C	ENSG00000187595	17	40177594	40217383	-	5115	protein_coding	zinc finger protein 385C [Source:HGNC Symbol;Acc:HGNC:33722]	1.09745	0.0109404	0.496285	22.1838	9.30873	18.1975	12.9386	37.3974	16.5309	37.5099	14.1706	4.38774	22.6244	10.2764	8.96437	7.22863	4.00106	22.0096	10.2362	CTD-2371O3.2	ENSG00000254397	11	9451903	9455033	-	597	antisense		4.5523	0.0208907	1	2.67984	6.72134	3.97866	0	0	0	4.45995	0	ENSG00000011028	4460.75
RP11-967K21.1	ENSG00000247934	12	28316231	28343299	-	739	antisense		1.09561	0.0470704	0.755443	9.0752	23.789	19.268	9.95275	4.79454	10.3318	2.08388	6.54026	9.87241	4.35084	0.934215	8.96437	3.61431	3.00079	11.3279	5.32532	CTC-457L16.2	ENSG00000262319	17	19044330	19047002	-	2673	antisense		4.06586	0.0210498	1	9.8261	6.72134	1.98933	0	1.05387	0	6.17892	0.351291	ENSG00000011052	0
TAGAP	ENSG00000164691	6	159455500	159466184	-	4089	protein_coding	T-cell activation RhoGTPase activating protein [Source:HGNC Symbol;Acc:HGNC:15669]	1.07538	0.0442641	0.739236	173.437	13.4459	35.3246	31.8488	31.644	27.8959	6.25165	20.7108	10.9693	26.9752	27.0922	20.6181	36.1431	9.00238	45.6926	21.6445	LINC00664	ENSG00000268658	19	21666176	21686040	+	5889	lincRNA	long intergenic non-protein coding RNA 664 [Source:HGNC Symbol;Acc:HGNC:44319]	2.18271	0.0212263	0.358669	2.67984	41.2882	26.8559	5.15005	8.43098	2.02779	23.608	5.20294	ENSG00000011083	3.85928
IDS	ENSG00000241489	X	148564074	148615470	-	3311	protein_coding		1.07353	0.0309158	0.68371	55.4596	33.0977	38.5359	46.7779	65.2058	44.4269	20.8388	6.54026	7.67854	57.4311	4.67108	42.1325	5.42147	20.0053	43.4775	20.5543	DLEU2L	ENSG00000116652	1	64014588	64015405	+	703	protein_coding	deleted in lymphocytic leukemia 2-like [Source:HGNC Symbol;Acc:HGNC:13225]	4.52952	0.0213937	1	5.35969	4.80096	2.98399	0	0	0	4.38155	0	ENSG00000011105	1491.23
C1DP1	ENSG00000231245	10	32800264	32800665	-	402	pseudogene	C1D nuclear receptor corepressor pseudogene 1 [Source:HGNC Symbol;Acc:HGNC:31465]	1.07294	0.00847487	0.468132	22.1838	21.7204	33.1837	22.8913	7.67127	29.9623	28.1324	3.27013	25.2295	12.1824	5.60529	14.343	6.32505	12.0032	23.6779	11.2798	C1RL-AS1	ENSG00000205885	12	7260648	7275097	+	6094	antisense	C1RL antisense RNA 1 [Source:HGNC Symbol;Acc:HGNC:27461]	1.00983	0.0214675	0.36033	290.316	207.401	338.186	209.092	140.165	65.9031	278.635	138.387	ENSG00000011114	2597.61
GGN	ENSG00000179168	19	38874905	38878722	-	2447	protein_coding	gametogenetin [Source:HGNC Symbol;Acc:HGNC:18869]	1.06989	0.0328005	0.693028	30.2507	12.4116	7.4931	9.95275	4.79454	7.23228	39.5938	7.63031	7.67854	4.35084	4.67108	6.27506	12.6501	10.0026	15.9613	7.60837	WDR88	ENSG00000166359	19	33622996	33666701	+	1841	protein_coding	WD repeat domain 88 [Source:HGNC Symbol;Acc:HGNC:26999]	1.31767	0.0216424	0.36033	32.1581	28.8058	31.8293	10.3001	15.8081	11.1528	30.9311	12.4203	ENSG00000011132	250.874
ARHGAP4	ENSG00000089820	X	153172821	153200452	-	5580	protein_coding	Rho GTPase activating protein 4 [Source:HGNC Symbol;Acc:HGNC:674]	1.06981	0.00884153	0.469046	226.88	17.5832	49.2404	45.7826	63.288	35.1282	59.3907	32.7013	26.3264	43.5084	30.8291	33.1682	35.2396	35.0093	71.0419	33.826	FAM66D	ENSG00000255052	8	11973291	12008698	+	1384	antisense	family with sequence similarity 66 member D [Source:HGNC Symbol;Acc:HGNC:24159]	4.01145	0.0217053	1	8.03953	2.88058	6.96265	0	0	1.01389	5.96092	0.337965	ENSG00000011143	318.358
CRIP2	ENSG00000182809	14	105939299	105946499	+	4829	protein_coding	cysteine rich protein 2 [Source:HGNC Symbol;Acc:HGNC:2361]	1.05953	8.59889e-05	0.0571135	1377.41	894.672	1228.87	382.185	647.263	585.815	1606.68	424.027	558.339	537.764	275.593	467.94	528.594	433.115	960.413	460.768	RP11-17P16.2	ENSG00000270257	4	68503895	68504077	+	183	pseudogene		4.03501	0.0218128	1	2.67984	10.5621	4.97332	1.03001	0	0	6.07176	0.343336	ENSG00000011198	1135.29
ZNF300P1	ENSG00000197083	5	150310207	150325851	-	3127	pseudogene	zinc finger protein 300 pseudogene 1 [Source:HGNC Symbol;Acc:HGNC:27032]	1.0556	0.00939443	0.477475	163.354	183.072	29.9724	28.863	56.5756	76.4556	114.614	38.1515	63.6222	29.5857	47.645	16.1359	73.1899	46.0122	93.2722	44.906	AASS	ENSG00000008311	7	121715701	121784334	-	4591	protein_coding	aminoadipate-semialdehyde synthase [Source:HGNC Symbol;Acc:HGNC:17366]	2.24005	0.0219481	0.361636	21.4388	38.4077	22.8773	16.4801	0	1.01389	27.5746	5.83135	ENSG00000011201	1105.93
ADAMTSL3	ENSG00000156218	15	84322838	84708594	+	9754	protein_coding	ADAMTS like 3 [Source:HGNC Symbol;Acc:HGNC:14633]	1.05458	0.00581047	0.424616	97.8105	37.2349	26.7611	86.5889	38.3563	74.3892	21.8808	11.9905	35.1019	26.9752	18.6843	32.2717	46.0825	13.0034	54.7174	26.3014	RP11-16C1.1	ENSG00000265342	17	73390204	73391044	+	372	antisense		4.52629	0.0220302	1	6.25297	2.88058	3.97866	0	0	0	4.37073	0	ENSG00000011243	1400.93
RP5-1007H16.1	ENSG00000272745	7	7659503	7660174	+	672	lincRNA		1.05152	0.0227332	0.622664	4.03342	9.30873	7.4931	11.9433	8.63018	14.4646	8.33554	6.54026	3.2908	1.74034	5.60529	6.27506	2.71074	5.00132	9.17269	4.45197	USP18	ENSG00000184979	22	18632666	18660164	+	2129	protein_coding	ubiquitin specific peptidase 18 [Source:HGNC Symbol;Acc:HGNC:12616]	1.46655	0.0221678	0.362818	255.478	25.9252	168.098	30.9003	52.6936	79.0837	149.834	54.2259	ENSG00000011258	1512.08
SPDYE6	ENSG00000166667	7	101986192	101996889	-	3185	pseudogene	NA	1.04943	0.0059295	0.424616	48.4011	14.4802	11.7749	20.9008	33.5618	72.3228	33.3422	10.9004	10.9693	14.7929	14.9474	18.8252	21.6859	21.0056	33.5405	16.161	POMK	ENSG00000185900	8	42948658	42978577	+	1868	protein_coding	protein-O-mannose kinase [Source:HGNC Symbol;Acc:HGNC:26267]	1.72231	0.0222964	0.362925	41.9842	79.6959	96.4825	53.5605	9.48486	3.04168	72.7209	22.029	ENSG00000011260	1161.68
RP11-439K3.1	ENSG00000229109	9	85834246	85849157	+	444	antisense		1.04045	0.0446228	0.742517	23.1922	9.30873	6.42266	11.9433	9.58909	23.7632	22.9227	13.0805	7.67854	1.74034	0.934215	3.58575	14.4573	11.0029	15.306	7.49708	CYB5RL	ENSG00000215883	1	54638009	54665709	-	6244	protein_coding	cytochrome b5 reductase like [Source:HGNC Symbol;Acc:HGNC:32220]	1.21571	0.0223352	0.362925	77.7155	55.6911	41.7759	38.1103	24.2391	13.1806	58.3942	25.1767	ENSG00000011275	1822.75
CHST2	ENSG00000175040	3	142838173	142841800	+	3526	protein_coding	carbohydrate sulfotransferase 2 [Source:HGNC Symbol;Acc:HGNC:1970]	1.04028	0.0237383	0.624491	2464.42	2742.97	1456.87	830.059	429.591	1045.58	1820.27	1314.59	711.91	584.753	370.883	369.332	1518.92	376.1	1541.4	749.498	AC008063.2	ENSG00000230918	2	162929766	162931679	+	640	antisense		4.53946	0.0224714	1	5.35969	1.92038	5.96799	0	0	0	4.41602	0	ENSG00000011295	2182.2
FGF9	ENSG00000102678	13	22245522	22278637	+	4539	protein_coding	fibroblast growth factor 9 [Source:HGNC Symbol;Acc:HGNC:3687]	1.0402	0.000332069	0.0987926	70.5849	36.2006	42.8177	55.7354	27.8084	27.8959	27.0905	19.6208	17.5509	19.1437	22.4212	13.4466	17.168	31.0082	41.1619	20.0513	NEU3	ENSG00000162139	11	74699179	74729938	+	4347	protein_coding	neuraminidase 3 [Source:HGNC Symbol;Acc:HGNC:7760]	1.54703	0.0225383	0.36341	174.19	188.198	118.365	119.481	38.9933	6.08336	160.251	54.8526	ENSG00000011304	3531.21
ASPM	ENSG00000066279	1	197053258	197115824	-	10887	protein_coding	abnormal spindle microtubule assembly [Source:HGNC Symbol;Acc:HGNC:19048]	1.03789	0.000425625	0.113789	169.404	213.066	226.934	185.121	88.2196	107.451	117.739	91.5637	116.275	34.8068	74.7372	37.6504	118.369	67.0177	158.276	77.2028	GBP6	ENSG00000183347	1	89829617	89852020	+	2987	protein_coding	guanylate binding protein family member 6 [Source:HGNC Symbol;Acc:HGNC:25395]	1.43053	0.0226677	0.363632	33.0514	32.6465	48.7386	23.6902	13.7003	5.06947	38.1455	14.1533	ENSG00000011332	11.5251
RP4-614O4.12	ENSG00000269202	20	33789550	33791091	-	1542	lincRNA	NA	1.03	0.0214391	0.613263	37.3092	13.4459	6.42266	21.896	33.5618	20.6637	11.4614	7.63031	24.1325	3.48068	12.1448	8.06794	7.22863	9.00238	20.6801	10.241	CTD-2258A20.5	ENSG00000261656	16	66503699	66515133	-	1037	antisense	BEAN1 antisense RNA 1 [Source:HGNC Symbol;Acc:HGNC:51114]	1.70522	0.0227764	0.364026	14.2925	23.0446	19.8933	8.24007	4.21549	5.06947	19.0768	5.84168	ENSG00000011347	155.158
IL36G	ENSG00000136688	2	113730780	113743242	+	1380	protein_coding	interleukin 36, gamma [Source:HGNC Symbol;Acc:HGNC:15741]	1.02913	0.0117785	0.504637	155.287	51.7152	57.8039	36.8252	34.5207	43.3937	76.0618	74.123	13.1632	42.6383	20.5527	16.1359	38.8539	18.0048	65.0867	31.9245	AC087380.14	ENSG00000224295	11	5539671	5546185	-	1478	pseudogene	olfactomedin family member 5, pseudogene [Source:HGNC Symbol;Acc:HGNC:51927]	2.59733	0.0229919	1	13.3992	3.84077	13.9253	2.06002	1.05387	2.02779	10.3884	1.71389	ENSG00000011376	839.13
GALNT6	ENSG00000139629	12	51745031	51786651	-	7347	protein_coding	polypeptide N-acetylgalactosaminyltransferase 6 [Source:HGNC Symbol;Acc:HGNC:4128]	1.02656	0.00197861	0.267033	158.312	148.94	179.834	145.31	68.0825	91.9533	221.934	82.8434	116.275	60.9118	32.6975	20.6181	100.297	85.0225	144.909	71.2379	ZNF322	ENSG00000181315	6	26636518	26659980	-	3152	protein_coding	zinc finger protein 322 [Source:HGNC Symbol;Acc:HGNC:23640]	1.41881	0.0232268	0.364469	52.7036	69.1338	79.5732	53.5605	11.5926	10.1389	67.1369	25.0973	ENSG00000011405	4721.23
SCARB1	ENSG00000073060	12	125261402	125367214	-	8240	protein_coding	scavenger receptor class B member 1 [Source:HGNC Symbol;Acc:HGNC:1664]	1.02595	0.00580029	0.424616	76.635	132.391	59.9448	61.707	97.8087	94.0197	228.185	79.5732	31.8111	41.7681	34.566	14.343	75.9006	91.0241	107.242	52.7123	EPSTI1	ENSG00000133106	13	43460524	43566407	-	4924	protein_coding	epithelial stromal interaction 1 [Source:HGNC Symbol;Acc:HGNC:16465]	1.31909	0.0233363	0.364469	3346.23	326.465	2391.17	589.165	962.186	879.046	2021.29	810.132	ENSG00000011422	512.649
PRR11	ENSG00000068489	17	57232860	57282066	+	4080	protein_coding	proline rich 11 [Source:HGNC Symbol;Acc:HGNC:25619]	1.02444	0.000118885	0.0701109	71.5933	91.0187	96.3399	114.457	46.0276	43.3937	69.8101	51.2321	30.7142	30.4559	39.237	23.3074	56.0219	31.0082	76.0914	37.4252	RP4-733B9.1	ENSG00000244167	7	7217583	7217955	+	373	pseudogene		4.05432	0.0235444	1	2.67984	2.88058	12.9306	1.03001	0	0	6.16369	0.343336	ENSG00000011426	1112.56
FAM83D	ENSG00000101447	20	37554955	37581703	+	2429	protein_coding	family with sequence similarity 83 member D [Source:HGNC Symbol;Acc:HGNC:16122]	1.02161	0.00108577	0.210443	76.635	69.2983	103.833	70.6645	40.2742	53.7255	57.3068	46.8719	44.9743	17.4034	23.3554	12.5501	56.9255	31.0082	67.391	33.2984	RP11-165F24.3	ENSG00000227155	9	454304	492112	-	3423	antisense		1.60316	0.0235474	0.365397	102.727	212.202	181.029	129.781	26.3468	7.09726	165.32	54.4084	ENSG00000011451	471.089
CDCA2	ENSG00000184661	8	25316513	25365436	+	3908	protein_coding	cell division cycle associated 2 [Source:HGNC Symbol;Acc:HGNC:14623]	1.01485	0.000209725	0.0876026	79.6601	67.2297	77.0719	52.7496	37.3974	44.4269	55.2229	27.2511	40.5866	22.6244	19.6185	15.2394	48.7933	31.0082	59.1084	29.3031	IL12RB2	ENSG00000081985	1	67773047	67862583	+	4233	protein_coding	interleukin 12 receptor subunit beta 2 [Source:HGNC Symbol;Acc:HGNC:5972]	1.02894	0.0236397	0.365397	75.0356	95.059	52.7172	27.8103	33.7239	47.653	74.2706	36.3957	ENSG00000011454	4503.22
SUSD2	ENSG00000099994	22	24577227	24585078	+	5279	protein_coding	sushi domain containing 2 [Source:HGNC Symbol;Acc:HGNC:30667]	1.01163	0.00972533	0.486246	95.7938	209.964	78.1423	28.863	30.6851	41.3273	80.2296	53.4122	52.6528	53.0803	32.6975	19.7216	38.8539	30.0079	80.7149	40.0609	FTO	ENSG00000140718	16	53737875	54155853	+	12723	protein_coding	FTO, alpha-ketoglutarate dependent dioxygenase [Source:HGNC Symbol;Acc:HGNC:24678]	1.30207	0.0237768	0.365397	111.66	164.193	142.237	114.331	38.9933	16.2223	139.363	56.5155	ENSG00000011465	16716.9
CCR3	ENSG00000183625	3	46205096	46308197	+	3647	protein_coding	C-C motif chemokine receptor 3 [Source:HGNC Symbol;Acc:HGNC:1604]	1.0055	0.0390214	0.714059	40.3342	7.24012	20.3384	9.95275	11.5069	8.26547	12.5033	5.45022	12.0663	10.442	1.86843	4.48219	13.5537	7.00185	15.7345	7.83781	RNU6-878P	ENSG00000207308	11	2342948	2343057	+	110	snRNA	RNA, U6 small nuclear 878, pseudogene [Source:HGNC Symbol;Acc:HGNC:47841]	3.96185	0.0239599	1	3.57313	4.80096	8.95198	0	1.05387	0	5.77536	0.351291	ENSG00000011478	156.071
CYP4B1	ENSG00000142973	1	47223510	47285085	+	3459	protein_coding	cytochrome P450 family 4 subfamily B member 1 [Source:HGNC Symbol;Acc:HGNC:2644]	1.00174	0.00251803	0.309748	52.4345	69.2983	37.4655	22.8913	21.096	25.8296	32.3002	21.8009	13.1632	11.3122	20.5527	31.3753	18.9752	13.0034	37.3308	18.5976	KCNA3	ENSG00000177272	1	111214310	111217655	-	3346	protein_coding	potassium voltage-gated channel subfamily A member 3 [Source:HGNC Symbol;Acc:HGNC:6221]	1.19533	0.0239679	0.365688	172.403	494.499	356.09	280.163	85.3637	81.1115	340.997	148.879	ENSG00000011485	1479.01
POLR2J3	ENSG00000168255	7	102178365	102213103	-	5594	protein_coding	RNA polymerase II subunit J3 [Source:HGNC Symbol;Acc:HGNC:33853]	1.0003	0.0225292	0.620513	1517.58	1329.08	1681.67	1749.69	1586.03	6302.42	5970.33	1050.8	775.532	1172.12	1533.98	1155.51	2806.52	1571.42	2876.69	1437.98	AP1S3	ENSG00000152056	2	224616403	224702744	-	4284	protein_coding	adaptor related protein complex 1 sigma 3 subunit [Source:HGNC Symbol;Acc:HGNC:18971]	1.53163	0.0240106	0.365818	31.2648	25.9252	25.8613	10.3001	3.16162	15.2084	27.6838	9.55671	ENSG00000011523	930.148
RP11-141C7.3	ENSG00000271662	3	195377017	195378343	-	1070	pseudogene		-1.00246	0.0352307	0.703293	2.01671	11.3773	5.35221	11.9433	7.67127	4.13273	4.16777	10.9004	17.5509	4.35084	24.2896	14.343	16.2644	6.00159	6.6659	13.3858	RP11-391M20.1	ENSG00000229789	9	68726629	68745997	+	425	pseudogene	NA	1.091	0.0240256	0.365818	62.5297	45.129	59.6799	35.0203	26.3468	17.2362	55.7795	26.2011	ENSG00000011566	2244
CDH23	ENSG00000107736	10	73156691	73575702	+	17359	protein_coding	cadherin related 23 [Source:HGNC Symbol;Acc:HGNC:13733]	-1.00417	0.00415632	0.378309	33.2757	18.6175	19.268	53.7448	45.0687	18.5973	59.3907	52.3221	84.4639	144.448	52.316	31.3753	59.6362	73.0193	35.4232	71.083	RP11-122G18.5	ENSG00000235477	1	161337812	161341754	+	1807	lincRNA	NA	1.06447	0.0240696	0.366153	66.1028	88.3376	48.7386	42.2304	32.6701	22.3057	67.7263	32.402	ENSG00000011590	51.5076
DCN	ENSG00000011465	12	91539025	91576900	-	8083	protein_coding	decorin [Source:HGNC Symbol;Acc:HGNC:2705]	-1.00554	0.000293774	0.0934993	118.986	71.3669	153.073	87.5842	68.0825	51.6592	45.8455	221.279	238.035	167.943	195.251	159.566	83.1292	133.035	85.2282	171.177	CENPF	ENSG00000117724	1	214776538	214837931	+	11663	protein_coding	centromere protein F [Source:HGNC Symbol;Acc:HGNC:1857]	1.39883	0.0241938	0.366359	44.6641	51.8504	22.8773	24.7202	7.37711	13.1806	39.7972	15.0927	ENSG00000011600	141.981
ARAP3	ENSG00000120318	5	141032968	141061788	-	6186	protein_coding	ArfGAP with RhoGAP domain, ankyrin repeat and PH domain 3 [Source:HGNC Symbol;Acc:HGNC:24097]	-1.00838	0.00561297	0.424616	79.6601	51.7152	51.3813	38.8157	59.4523	55.7919	57.3068	71.9429	51.5559	318.482	134.527	103.987	55.1183	56.0148	56.3033	113.09	RBM41	ENSG00000089682	X	106307650	106362057	-	6105	protein_coding	RNA binding motif protein 41 [Source:HGNC Symbol;Acc:HGNC:25617]	1.15474	0.0244633	0.366933	91.1147	137.307	121.349	94.7609	38.9933	23.3196	116.59	52.3579	ENSG00000011638	1805.77
AL590708.2	ENSG00000232850	9	130890612	130891481	+	696	protein_coding	PTGES2 antisense RNA 1 (head to head) [Source:NCBI gene;Acc:389791]	-1.00871	0.0116605	0.503351	11.0919	8.27442	11.7749	8.95747	10.548	3.09955	8.33554	39.2416	10.9693	19.1437	9.34215	10.7572	18.0716	18.0048	8.86882	17.9329	ZMAT1	ENSG00000166432	X	101137262	101187004	-	7512	protein_coding	zinc finger matrin-type 1 [Source:HGNC Symbol;Acc:HGNC:29377]	1.07611	0.0244753	0.366933	460.933	479.136	486.391	424.364	153.865	98.3477	475.487	225.526	ENSG00000011677	50.2973
RP11-10L7.1	ENSG00000246375	4	89206094	89252573	+	1654	lincRNA		-1.01047	0.0486587	0.760448	14.117	9.30873	14.9862	7.9622	0.958909	5.16592	26.0486	13.0805	31.8111	11.3122	28.9607	29.5824	37.9503	5.00132	11.2211	22.5284	ZNF460	ENSG00000197714	19	57791419	57804937	+	3505	protein_coding	zinc finger protein 460 [Source:HGNC Symbol;Acc:HGNC:21628]	1.74305	0.0247048	0.366933	39.3044	88.3376	114.386	59.7405	9.48486	3.04168	80.6762	24.089	ENSG00000012048	599.253
RP11-432J24.2	ENSG00000231705	10	134232587	134234457	+	297	lincRNA		-1.01174	0.0315329	0.687246	4.03342	3.10291	6.42266	0.995275	4.79454	11.365	11.4614	11.9905	6.5816	15.663	11.2106	7.1715	20.7823	11.0029	6.02503	12.0575	CXorf57	ENSG00000147231	X	105855160	105922672	+	4853	protein_coding	chromosome X open reading frame 57 [Source:HGNC Symbol;Acc:HGNC:25486]	1.04371	0.0247992	0.366933	50.917	55.6911	50.7279	19.5702	25.2929	31.4307	52.4454	25.4313	ENSG00000012061	1250.1
RSAD2	ENSG00000134321	2	7005937	7038370	+	4834	protein_coding	radical S-adenosyl methionine domain containing 2 [Source:HGNC Symbol;Acc:HGNC:30908]	-1.01752	0.00837445	0.468132	56.4679	48.6122	29.9724	30.8535	27.8084	14.4646	33.3422	26.1611	43.8774	160.111	39.237	65.4399	112.947	40.0106	34.503	69.6835	LILRB5	ENSG00000105609	19	54754263	54761164	-	6048	protein_coding	leukocyte immunoglobulin like receptor B5 [Source:HGNC Symbol;Acc:HGNC:6609]	1.66468	0.0248145	0.366933	21.4388	16.3233	110.408	15.4501	22.1313	9.12505	49.3899	15.5688	ENSG00000012124	10.6848
APCDD1L	ENSG00000198768	20	57034157	57090187	-	3942	protein_coding	APC down-regulated 1 like [Source:HGNC Symbol;Acc:HGNC:26892]	-1.01772	0.00452837	0.384739	61.5097	42.4064	39.6064	42.7968	111.233	27.8959	56.2649	88.2936	60.3314	93.9782	227.948	125.501	35.2396	142.038	54.5305	110.476	GPR83	ENSG00000123901	11	94110477	94134585	-	4282	protein_coding	G protein-coupled receptor 83 [Source:HGNC Symbol;Acc:HGNC:4523]	3.07547	0.025052	1	13.3992	2.88058	9.94665	1.03001	2.10775	0	8.74215	1.04592	ENSG00000012171	233.596
AC006946.16	ENSG00000273203	22	17548711	17551565	+	2855	lincRNA		-1.0189	0.0344875	0.701428	30.2507	3.10291	5.35221	13.9338	2.87673	13.4314	9.37748	9.8104	43.8774	20.8841	31.7633	20.6181	18.9752	13.0034	11.1893	22.7045	RP11-3J10.4	ENSG00000213839	9	37885680	37886387	+	708	pseudogene	thioredoxin related transmembrane protein 2 pseudogene 1 [Source:HGNC Symbol;Acc:HGNC:49916]	1.35296	0.0251556	0.366933	38.4111	55.6911	50.7279	36.0503	8.43098	12.1667	48.2767	18.8827	ENSG00000012174	641.888
CTD-2517M14.5	ENSG00000261139	8	145721763	145725663	-	3368	processed_transcript	NA	-1.0209	0.0200539	0.601042	9.0752	6.20582	11.7749	10.948	48.9043	14.4646	37.5099	29.4312	17.5509	55.6908	59.7898	57.372	38.8539	23.0061	19.8404	40.2421	FMN1	ENSG00000248905	15	33057747	33486897	-	20046	protein_coding	formin 1 [Source:HGNC Symbol;Acc:HGNC:3768]	1.13689	0.0251742	0.366933	92.9013	300.54	140.248	107.121	42.1549	93.2782	177.896	80.8514	ENSG00000012211	297.941
GNA14	ENSG00000156049	9	80037995	80263223	-	2721	protein_coding	G protein subunit alpha 14 [Source:HGNC Symbol;Acc:HGNC:4382]	-1.02629	0.0284819	0.660717	6.05013	22.7547	8.56354	6.96692	13.4247	16.5309	3.12583	10.9004	32.908	20.0139	5.60529	45.7183	24.3966	18.0048	11.0595	22.5068	RP11-468E2.4	ENSG00000259529	14	24620427	24636611	+	4798	protein_coding		1.04105	0.025254	0.366933	73.2491	48.9698	101.456	39.1404	43.2088	26.3612	74.5582	36.2368	ENSG00000012223	4.48431
RP11-22B23.1	ENSG00000111788	12	9429831	9466684	+	4137	pseudogene		-1.02693	0.00255199	0.312011	210.746	82.7442	131.664	91.5653	139.042	52.6923	38.5519	286.682	353.213	140.097	111.172	291.342	208.727	132.035	106.715	217.61	PRKXP1	ENSG00000259205	15	101093734	101099159	-	1122	pseudogene	protein kinase, X-linked, pseudogene 1 [Source:HGNC Symbol;Acc:HGNC:9442]	1.45816	0.0253057	0.366933	58.0633	46.0892	40.7813	33.9903	14.7542	4.05558	48.3112	17.6	ENSG00000012232	1189.25
HEYL	ENSG00000163909	1	40089825	40105617	-	3750	protein_coding	hes related family bHLH transcription factor with YRPW motif-like [Source:HGNC Symbol;Acc:HGNC:4882]	-1.03447	0.046529	0.755443	2.01671	13.4459	8.56354	10.948	12.4658	4.13273	15.6291	6.54026	6.5816	42.6383	42.9739	13.4466	10.8429	14.0037	9.60027	19.5753	DDX47	ENSG00000213782	12	12966250	12982915	+	5040	protein_coding	DEAD-box helicase 47 [Source:HGNC Symbol;Acc:HGNC:18682]	1.24588	0.0253169	0.366933	38.4111	45.129	28.8453	21.6302	10.5387	15.2084	37.4618	15.7924	ENSG00000012504	18.6311
PER1	ENSG00000179094	17	8043790	8059824	-	7002	protein_coding	period circadian clock 1 [Source:HGNC Symbol;Acc:HGNC:8845]	-1.03456	0.021228	0.613263	949.871	1197.72	1257.77	1056.98	1572.61	1257.38	3485.3	2403.55	1076.09	4042.8	8244.45	3018.3	1512.59	1779.47	1539.66	3153.89	B3GALNT2	ENSG00000162885	1	235613238	235667781	-	5705	protein_coding	beta-1,3-N-acetylgalactosaminyltransferase 2 [Source:HGNC Symbol;Acc:HGNC:28596]	1.30194	0.0255808	0.366933	53.5969	65.293	69.6265	49.4404	16.862	10.1389	62.8388	25.4805	ENSG00000012660	562.399
TRIM49	ENSG00000168930	11	89530823	89541743	-	2163	protein_coding	tripartite motif containing 49 [Source:HGNC Symbol;Acc:HGNC:13431]	-1.04247	0.0480144	0.758935	5.04178	7.24012	9.63399	9.95275	4.79454	4.13273	5.20971	4.36018	4.38774	13.0525	40.1712	8.96437	17.168	6.00159	6.57223	13.4437	SPRED1	ENSG00000166068	15	38544527	38649450	+	8260	protein_coding	sprouty related EVH1 domain containing 1 [Source:HGNC Symbol;Acc:HGNC:20249]	1.10753	0.0258841	0.368513	40.1977	58.5717	76.5892	23.6902	20.0236	37.5141	58.4528	27.076	ENSG00000012779	340.901
C5orf27	ENSG00000236882	5	95187936	95195837	+	2052	protein_coding	long intergenic non-protein coding RNA 1554 [Source:HGNC Symbol;Acc:HGNC:24687]	-1.04318	0.0382742	0.712847	3.02507	8.27442	2.14089	2.98582	14.3836	10.3318	9.37748	10.9004	10.9693	26.1051	17.7501	10.7572	24.3966	3.00079	7.21702	14.8399	ITGA4	ENSG00000115232	2	182321929	182400914	+	7901	protein_coding	integrin subunit alpha 4 [Source:HGNC Symbol;Acc:HGNC:6140]	1.2098	0.0259478	0.368513	1621.31	3312.66	2680.62	2245.42	673.425	373.113	2538.2	1097.32	ENSG00000012817	1171.75
AP006621.9	ENSG00000269915	11	708564	727047	-	532	antisense		-1.05459	0.00873579	0.468132	10.0836	12.4116	14.9862	16.9197	22.0549	1.03318	25.0066	49.052	15.3571	35.6769	38.3028	25.1002	32.5288	17.0045	14.6423	30.4318	NHLRC2	ENSG00000196865	10	115614420	115676953	+	11223	protein_coding	NHL repeat containing 2 [Source:HGNC Symbol;Acc:HGNC:24731]	1.15124	0.0260507	0.369233	128.633	218.924	284.474	177.162	48.4781	58.8059	210.677	94.8152	ENSG00000012822	2486.31
AOC1	ENSG00000002726	7	150521715	150558592	+	3824	protein_coding	amine oxidase, copper containing 1 [Source:HGNC Symbol;Acc:HGNC:80]	-1.05706	0.0404344	0.717949	127.053	258.576	191.609	248.819	114.11	119.849	452.203	891.656	341.146	171.423	61.6582	678.603	703.888	298.079	216.031	449.493	NCR3LG1	ENSG00000188211	11	17373273	17398888	+	6438	protein_coding	natural killer cell cytotoxicity receptor 3 ligand 1 [Source:HGNC Symbol;Acc:HGNC:42400]	1.82444	0.0262003	0.36941	12.5059	49.93	47.7439	20.6002	9.48486	1.01389	36.7266	10.3663	ENSG00000012963	888.147
RP13-225O21.2	ENSG00000228487	9	129976314	129984186	-	397	antisense		-1.05738	0.0342434	0.701342	3.02507	13.4459	4.28177	8.95747	4.79454	1.03318	3.12583	7.63031	10.9693	5.22101	16.8159	19.7216	9.03579	11.0029	5.5234	11.4853	RGPD2	ENSG00000185304	2	88055474	88285309	-	7055	protein_coding	RANBP2-like and GRIP domain containing 2 [Source:HGNC Symbol;Acc:HGNC:32415]	1.87131	0.026231	0.36941	94.6878	51.8504	6.96265	4.12004	8.43098	29.4029	51.1669	13.9846	ENSG00000012983	3942.45
CTB-49A3.2	ENSG00000248245	5	132496130	132560105	+	816	antisense		-1.05801	0.00497381	0.405406	13.1086	5.17152	10.7044	24.8819	3.83563	7.23228	10.4194	18.5308	14.2601	20.0139	28.0265	28.686	28.9145	18.0048	10.7648	22.3481	RSAD2	ENSG00000134321	2	7005937	7038370	+	4834	protein_coding	radical S-adenosyl methionine domain containing 2 [Source:HGNC Symbol;Acc:HGNC:30908]	2.47852	0.0262416	0.36941	4452.11	209.322	4809.2	298.703	732.442	668.156	3156.88	566.433	ENSG00000013016	1674.56
RP11-661A12.9	ENSG00000255050	8	144655660	144659567	+	1173	antisense		-1.05836	0.0374144	0.707706	39.3259	16.5488	22.4793	19.9055	63.288	2.06637	55.2229	33.7914	13.1632	102.68	60.724	140.741	63.2505	41.0109	31.2624	65.0515	TRGV8	ENSG00000211696	7	38369944	38370536	-	468	TR_V_gene	T-cell receptor gamma variable 8 [Source:HGNC Symbol;Acc:HGNC:12294]	1.26013	0.0263752	0.36941	37.5178	27.8456	35.8079	18.5402	9.48486	14.1945	33.7238	14.0732	ENSG00000013275	1636.28
IL34	ENSG00000157368	16	70613798	70694585	+	2233	protein_coding	interleukin 34 [Source:HGNC Symbol;Acc:HGNC:28529]	-1.06672	0.0194186	0.600867	6.05013	7.24012	5.35221	5.97165	26.8494	27.8959	20.8388	15.2606	12.0663	33.9366	31.7633	45.7183	18.9752	52.0138	14.3141	29.962	ZNF117	ENSG00000152926	7	64432154	64467062	-	10688	protein_coding	zinc finger protein 117 [Source:HGNC Symbol;Acc:HGNC:12897]	1.05239	0.0264278	0.369566	1476.59	1677.46	3092.41	1710.85	857.852	443.072	2082.15	1003.92	ENSG00000013288	1292.9
RP11-152F13.7	ENSG00000259328	15	82944773	82974312	+	1719	pseudogene	NA	-1.06858	0.0177146	0.579669	39.3259	43.4407	18.1975	28.863	62.3291	7.23228	64.6004	67.5827	34.005	78.3152	18.6843	77.99	81.3221	196.052	37.7127	79.1359	RP11-273B20.1	ENSG00000256967	12	7281675	7283794	-	1179	antisense		1.06687	0.0265254	0.369643	89.3281	58.5717	121.349	51.5005	53.7475	23.3196	89.7496	42.8558	ENSG00000013293	20.6559
C15orf52	ENSG00000188549	15	40623653	40633168	-	7510	protein_coding	chromosome 15 open reading frame 52 [Source:HGNC Symbol;Acc:HGNC:33488]	-1.0699	0.00106151	0.210443	76.635	142.734	70.6492	55.7354	121.781	113.65	144.83	66.4927	121.76	279.324	312.962	389.054	196.077	157.042	103.716	217.53	ZNF711	ENSG00000147180	X	84498997	84528368	+	5045	protein_coding	zinc finger protein 711 [Source:HGNC Symbol;Acc:HGNC:13128]	1.40306	0.0265942	0.369717	19.6522	39.3679	22.8773	10.3001	9.48486	11.1528	27.2991	10.3126	ENSG00000013297	280.705
AC068580.6	ENSG00000235027	11	1781578	1783716	+	2015	antisense		-1.07071	0.00121031	0.222642	71.5933	42.4064	41.7473	56.7307	142.877	44.4269	67.7262	101.374	44.9743	154.02	234.488	169.427	171.68	106.028	66.7869	140.284	KIF20B	ENSG00000138182	10	91461367	91534700	+	7126	protein_coding	kinesin family member 20B [Source:HGNC Symbol;Acc:HGNC:7212]	1.01282	0.0266585	0.369992	99.1542	93.1386	86.5358	74.1607	30.5623	33.4585	92.9429	46.0605	ENSG00000013306	1806.15
RP11-373N22.3	ENSG00000247199	5	147647870	147763346	-	2033	antisense		-1.07376	0.00408038	0.378309	4.03342	5.17152	8.56354	7.9622	8.63018	14.4646	4.16777	14.1706	13.1632	24.3647	10.2764	17.9287	17.168	14.0037	7.57046	15.8679	CHML	ENSG00000203668	1	241792155	241799232	-	7078	protein_coding	CHM like, Rab escort protein 2 [Source:HGNC Symbol;Acc:HGNC:1941]	1.03067	0.026789	0.370875	131.312	241.968	187.992	154.501	67.4479	52.7225	187.091	91.5572	ENSG00000013364	3630.63
CCDC180	ENSG00000197816	9	100000765	100140806	+	16070	protein_coding	coiled-coil domain containing 180 [Source:HGNC Symbol;Acc:HGNC:29303]	-1.07624	0.000287101	0.0934993	53.4429	77.5727	59.9448	59.7165	37.3974	73.356	39.5938	131.895	74.5915	204.49	70.0661	180.184	131.922	51.0135	57.2892	120.595	FAM115B	ENSG00000223459	7	143295133	143305111	+	2458	pseudogene	TRPM8 channel associated factor 1 pseudogene 1 [Source:HGNC Symbol;Acc:HGNC:33604]	3.41403	0.0268563	1	2.67984	12.4825	6.96265	1.03001	1.05387	0	7.375	0.694627	ENSG00000013374	1887.17
CTB-39G8.3	ENSG00000267344	17	43474298	43474843	+	457	antisense		-1.07654	0.00789323	0.461995	27.2256	26.8919	24.6202	4.97637	41.2331	12.3982	15.6291	58.8624	25.2295	66.1328	50.4476	78.8865	18.9752	24.0064	21.8535	46.0772	PGAM1P7	ENSG00000213997	X	46506029	46506765	-	737	pseudogene	phosphoglycerate mutase 1 pseudogene 7 [Source:HGNC Symbol;Acc:HGNC:42454]	4.44489	0.0268593	1	2.67984	5.76115	3.97866	0	0	0	4.13988	0	ENSG00000013375	1477.45
RNU7-140P	ENSG00000238364	19	10661709	10661768	-	60	snRNA	RNA, U7 small nuclear 140 pseudogene [Source:HGNC Symbol;Acc:HGNC:45674]	-1.08393	0.0128549	0.516178	10.0836	2.06861	4.28177	5.97165	2.87673	7.23228	10.4194	6.54026	10.9693	14.7929	16.8159	18.8252	15.3608	7.00185	6.13343	12.9009	AC003104.1	ENSG00000236194	17	40422535	40424701	-	1496	sense_intronic		2.07899	0.027048	0.372	17.8656	15.3631	14.92	7.21007	4.21549	0	16.0496	3.80852	ENSG00000013392	299.434
RP11-196O16.1	ENSG00000273477	7	16127152	16129275	-	2124	lincRNA	NA	-1.08917	0.00178752	0.261463	16.1337	8.27442	8.56354	8.95747	16.3014	12.3982	10.4194	25.071	37.2958	39.1576	12.1448	14.343	28.0109	17.0045	11.5783	24.7182	ADAMTS6	ENSG00000049192	5	64444563	64777747	-	8567	protein_coding	ADAM metallopeptidase with thrombospondin type 1 motif 6 [Source:HGNC Symbol;Acc:HGNC:222]	2.01959	0.0270783	0.372	12.5059	25.9252	15.9146	10.3001	1.05387	2.02779	18.1153	4.46058	ENSG00000013441	4370.07
KRT4	ENSG00000170477	12	53200333	53208335	-	3312	protein_coding	keratin 4 [Source:HGNC Symbol;Acc:HGNC:6441]	-1.09184	0.000969814	0.20256	3627.06	5084.63	2470.58	3682.52	3962.21	3636.8	1253.46	10297.6	7592.98	4703.26	3557.49	7543.52	14279.3	2578.68	3388.18	7221.83	NETO1	ENSG00000166342	18	70409549	70535381	-	5509	protein_coding	neuropilin and tolloid like 1 [Source:HGNC Symbol;Acc:HGNC:13823]	2.18855	0.027351	0.373118	9.8261	15.3631	16.9093	1.03001	1.05387	7.09726	14.0328	3.06038	ENSG00000013503	689.435
IFITM1	ENSG00000185885	11	313506	315272	+	1080	protein_coding	interferon induced transmembrane protein 1 [Source:HGNC Symbol;Acc:HGNC:5412]	-1.09597	0.0282476	0.66013	129.07	6.20582	16.0566	8.95747	8.63018	5.16592	13.5452	11.9905	5.48467	70.4837	11.2106	17.9287	19.8787	13.0034	26.8044	21.4258	ASPM	ENSG00000066279	1	197053258	197115824	-	10887	protein_coding	abnormal spindle microtubule assembly [Source:HGNC Symbol;Acc:HGNC:19048]	1.93802	0.0273605	0.373118	11.6127	29.7659	9.94665	7.21007	2.10775	4.05558	17.1084	4.4578	ENSG00000013523	737.318
KLHDC7A	ENSG00000179023	1	18807424	18812478	+	5055	protein_coding	kelch domain containing 7A [Source:HGNC Symbol;Acc:HGNC:26791]	-1.10855	0.00857731	0.468132	16.1337	28.9605	8.56354	16.9197	24.9316	1.03318	11.4614	23.981	23.0356	43.5084	26.158	57.372	40.661	18.0048	15.4291	33.2458	SNORA9	ENSG00000206897	12	124101255	124101387	+	133	snoRNA	small nucleolar RNA, H/ACA box 9B [Source:HGNC Symbol;Acc:HGNC:52223]	4.53583	0.0273719	1	3.57313	8.64173	0.994665	0	0	0	4.40317	0	ENSG00000013561	2233.25
RP3-522J7.6	ENSG00000260613	22	50226264	50231434	-	1567	lincRNA		-1.1103	0.025871	0.637637	2.01671	6.20582	2.14089	2.98582	6.71236	8.26547	11.4614	6.54026	9.87241	20.0139	21.4869	15.2394	7.22863	5.00132	5.68406	12.1976	FGD6	ENSG00000180263	12	95470525	95611258	-	10044	protein_coding	FYVE, RhoGEF and PH domain containing 6 [Source:HGNC Symbol;Acc:HGNC:21740]	1.09321	0.0273998	0.373118	59.8499	144.029	168.098	87.5508	38.9933	47.653	123.992	58.0657	ENSG00000013563	318.947
CYP24A1	ENSG00000019186	20	52769988	52790512	-	3972	protein_coding	cytochrome P450 family 24 subfamily A member 1 [Source:HGNC Symbol;Acc:HGNC:2602]	-1.11451	0.0291164	0.666454	3.02507	14.4802	6.42266	3.9811	10.548	10.3318	8.33554	23.981	19.7448	2.61051	28.9607	14.343	4.51789	30.0079	8.16063	17.738	CTC-301O7.4	ENSG00000197813	19	49834874	49843865	-	830	lincRNA		1.19876	0.0279546	0.37588	39.3044	31.6863	30.8346	17.5102	13.7003	13.1806	33.9418	14.797	ENSG00000013573	743.014
RP11-166D19.1	ENSG00000255248	11	121899063	121987031	-	7117	sense_overlapping	mir-100-let-7a-2-mir-125b-1 cluster host gene [Source:HGNC Symbol;Acc:HGNC:39522]	-1.11762	0.00577557	0.424616	18.1504	25.8576	12.8453	27.8677	409.454	41.3273	26.0486	33.7914	34.005	28.7156	169.093	60.0613	55.1183	26.0069	80.2216	58.113	SNORD17	ENSG00000212232	20	17943353	17943589	-	237	snoRNA	small nucleolar RNA, C/D box 17 [Source:HGNC Symbol;Acc:HGNC:32713]	4.50925	0.0280143	1	7.14625	4.80096	0.994665	0	0	0	4.31396	0	ENSG00000013583	355.923
RP11-15B17.1	ENSG00000245322	4	100871163	101116256	+	1714	antisense		-1.11885	0.0433374	0.733917	2.01671	6.20582	2.14089	4.97637	3.83563	3.09955	3.12583	1.09004	6.5816	13.0525	8.40794	11.6537	10.8429	3.00079	3.62869	7.80422	AL109658.1	ENSG00000266085	20	1469195	1469292	+	98	miRNA	NA	3.86633	0.0281874	1	4.46641	5.76115	5.96799	1.03001	0	0	5.39852	0.343336	ENSG00000013588	4997.25
GLI2	ENSG00000074047	2	121493199	121750229	+	7341	protein_coding	GLI family zinc finger 2 [Source:HGNC Symbol;Acc:HGNC:4318]	-1.11886	0.00539332	0.420475	67.5598	65.1611	109.185	52.7496	14.3836	15.4977	102.11	94.8338	68.0099	113.122	202.725	127.294	78.6113	241.064	60.9496	132.237	SHPRH	ENSG00000146414	6	146185381	146285559	-	17636	protein_coding	SNF2 histone linker PHD RING helicase [Source:HGNC Symbol;Acc:HGNC:19336]	1.38319	0.0282679	0.376728	94.6878	204.521	161.136	131.841	26.3468	18.2501	153.448	58.8127	ENSG00000013619	208.742
RP11-29H23.7	ENSG00000271267	1	155535841	155536097	-	257	pseudogene		-1.12163	0.0306976	0.68371	3.02507	4.13721	3.21133	8.95747	4.79454	0	3.12583	9.8104	15.3571	6.09118	5.60529	7.1715	9.93937	6.00159	3.89306	8.56806	RP11-547D23.1	ENSG00000258731	14	53620072	53624246	+	1076	antisense		4.54242	0.0283143	1	2.67984	9.60192	0.994665	0	0	0	4.42548	0	ENSG00000013725	53.2611
ATP10B	ENSG00000118322	5	159990127	160279221	-	11310	protein_coding	ATPase phospholipid transporting 10B (putative) [Source:HGNC Symbol;Acc:HGNC:13543]	-1.1243	2.8129e-05	0.0386986	251.081	504.74	296.513	279.672	360.55	145.679	247.982	803.363	455.228	660.458	382.094	551.309	1199.05	496.131	298.031	649.662	RP11-894P9.1	ENSG00000246451	14	104148699	104150352	-	1404	antisense		1.14888	0.0283144	0.376728	129.526	128.666	149.2	119.481	35.8317	28.389	135.797	61.2339	ENSG00000013810	215.243
ANKRD20A4	ENSG00000172014	9	69381812	69425560	+	4447	protein_coding	ankyrin repeat domain 20 family member A4 [Source:HGNC Symbol;Acc:HGNC:31982]	-1.136	0.01029	0.486807	12.1003	25.8576	20.3384	21.896	4.79454	3.09955	2.08388	35.9715	23.0356	23.4946	42.0397	30.4789	18.9752	24.0064	12.8815	28.286	RP11-288L9.4	ENSG00000225886	1	27995979	27996787	+	489	antisense		1.69838	0.0283443	0.376728	199.202	7.68153	123.338	17.5102	57.963	26.3612	110.074	33.9448	ENSG00000014123	2608.54
DGCR5	ENSG00000237517	22	18958027	19018755	+	8670	antisense	DiGeorge syndrome critical region gene 5 (non-protein coding) [Source:HGNC Symbol;Acc:HGNC:16757]	-1.14806	0.0275648	0.656227	4.03342	8.27442	9.63399	13.9338	12.4658	17.5641	3.12583	2.18009	16.454	35.6769	42.0397	6.27506	28.0109	22.0058	9.86163	21.8061	NFYC-AS1	ENSG00000272145	1	41156052	41157738	-	1687	antisense	NFYC antisense RNA 1 [Source:HGNC Symbol;Acc:HGNC:49451]	1.2748	0.0284558	0.376728	24.1186	29.7659	38.7919	13.3901	14.7542	10.1389	30.8922	12.7611	ENSG00000014138	343.998
AC110619.1	ENSG00000255735	2	241390181	241391848	-	1667	pseudogene	NA	-1.14893	0.00157283	0.246382	38.3175	111.705	61.0152	58.7212	28.7673	20.6637	78.1457	110.094	48.2651	100.94	101.829	162.255	258.424	98.0259	56.7622	125.69	RP11-20I23.6	ENSG00000261140	16	2619044	2621937	-	459	antisense		3.50222	0.0284658	1	9.8261	11.5223	1.98933	2.06002	0	0	7.77924	0.686673	ENSG00000014164	253.948
MX1	ENSG00000157601	21	42792231	42831141	+	8611	protein_coding	MX dynamin like GTPase 1 [Source:HGNC Symbol;Acc:HGNC:7532]	-1.15493	0.000999122	0.204422	188.563	330.977	175.553	193.083	214.796	73.356	344.883	347.724	325.789	1041.59	223.277	354.989	807.799	285.075	217.316	483.75	Y_RNA	ENSG00000201217	3	152167061	152167173	+	113	misc_RNA	Y RNA [Source:RFAM;Acc:RF00019]	2.66969	0.0284748	1	4.46641	9.60192	18.8986	4.12004	1.05387	0	10.989	1.72464	ENSG00000014216	9688.47
PRRG1	ENSG00000130962	X	37208528	37316548	+	6180	protein_coding	proline rich and Gla domain 1 [Source:HGNC Symbol;Acc:HGNC:9469]	-1.15852	0.00770959	0.461995	3.02507	8.27442	8.56354	11.9433	4.79454	2.06637	3.12583	8.72035	16.454	13.9227	8.40794	9.86081	19.8787	16.0042	5.97044	13.3213	RHOBTB1	ENSG00000072422	10	62629196	62761198	-	4841	protein_coding	Rho related BTB domain containing 1 [Source:HGNC Symbol;Acc:HGNC:18738]	1.29646	0.0285208	0.376728	38.4111	66.2532	107.424	30.9003	45.3165	10.1389	70.696	28.7852	ENSG00000014257	433.302
PRELID1P4	ENSG00000259592	15	35413774	35414285	-	512	pseudogene	PRELI domain containing 1 pseudogene 4 [Source:HGNC Symbol;Acc:HGNC:43889]	-1.16212	0.0187902	0.596144	5.04178	7.24012	8.56354	2.98582	10.548	3.09955	8.33554	8.72035	4.38774	20.0139	20.5527	31.3753	11.7465	5.00132	6.54491	14.5426	AKR1C7P	ENSG00000215267	10	5317136	5330433	-	895	pseudogene	aldo-keto reductase family 1 member C7, pseudogene [Source:HGNC Symbol;Acc:HGNC:44681]	2.7028	0.0285738	1	14.2925	16.3233	2.98399	4.12004	1.05387	0	11.1999	1.72464	ENSG00000014641	2863.93
C20orf203	ENSG00000198547	20	31219428	31261743	-	5102	lincRNA	chromosome 20 open reading frame 203 [Source:HGNC Symbol;Acc:HGNC:26592]	-1.16681	0.00497014	0.405406	7.05849	3.10291	4.28177	5.97165	3.83563	7.23228	10.4194	8.72035	8.77547	14.7929	21.4869	19.7216	10.8429	9.00238	5.98602	13.3347	LRRN2	ENSG00000170382	1	204586298	204654861	-	5681	protein_coding	leucine rich repeat neuronal 2 [Source:HGNC Symbol;Acc:HGNC:16914]	1.2045	0.0289651	0.376728	271.558	230.446	191.97	191.582	83.256	26.3612	231.325	100.4	ENSG00000014824	2769.79
RP11-762I7.4	ENSG00000257509	12	56155334	56156412	-	529	sense_intronic		-1.16701	0.0233208	0.622664	5.04178	2.06861	5.35221	5.97165	4.79454	0	3.12583	8.72035	4.38774	4.35084	11.2106	12.5501	9.93937	8.00212	3.76495	8.45159	ATP11A-AS1	ENSG00000232684	13	113399763	113409007	-	2192	antisense	ATP11A antisense RNA 1 [Source:HGNC Symbol;Acc:HGNC:40645]	3.87166	0.0290053	1	4.46641	3.84077	7.95732	1.03001	0	0	5.4215	0.343336	ENSG00000014914	354.648
HAR1B	ENSG00000231133	20	61726845	61733671	-	896	lincRNA	highly accelerated region 1B (non-protein coding) [Source:HGNC Symbol;Acc:HGNC:33118]	-1.16939	0.0385777	0.713096	3.02507	1.0343	1.07044	0.995275	5.75345	3.09955	12.5033	4.36018	8.77547	11.3122	6.53951	8.06794	13.5537	9.00238	3.92591	8.80162	AC025171.1	ENSG00000215068	5	43041677	43045492	+	2773	antisense		1.06227	0.0290716	0.376728	86.6483	94.0988	109.413	75.1907	21.0775	42.5835	96.7201	46.2839	ENSG00000014919	1542.31
MPDZ	ENSG00000107186	9	13105703	13279589	-	11273	protein_coding	multiple PDZ domain crumbs cell polarity complex component [Source:HGNC Symbol;Acc:HGNC:7208]	-1.17071	0.0415256	0.724893	4.03342	9.30873	18.1975	6.96692	6.71236	16.5309	1.04194	4.36018	37.2958	21.7542	36.4344	5.37862	29.8181	6.00159	8.97026	20.149	HRASLS	ENSG00000127252	3	192958914	192995527	+	1169	protein_coding	HRAS like suppressor [Source:HGNC Symbol;Acc:HGNC:14922]	2.05721	0.0291101	0.376728	6.25297	34.5669	14.92	1.03001	4.21549	8.11115	18.5799	4.45222	ENSG00000015133	157.875
AL590431.1	ENSG00000252817	1	154226921	154226997	+	77	miRNA	NA	-1.1714	0.0360349	0.707473	5.04178	2.06861	7.4931	6.96692	3.83563	0	1.04194	13.0805	6.5816	9.57186	5.60529	14.343	5.42147	5.00132	3.77828	8.51501	ANKRD36B	ENSG00000196912	2	98108978	98206428	-	7599	pseudogene	ankyrin repeat domain 36B [Source:HGNC Symbol;Acc:HGNC:29333]	1.48575	0.0292272	0.376837	66.1028	88.3376	27.8506	44.2904	14.7542	6.08336	60.7637	21.7093	ENSG00000015153	786.015
EYA2	ENSG00000064655	20	45523263	45817492	+	3618	protein_coding	EYA transcriptional coactivator and phosphatase 2 [Source:HGNC Symbol;Acc:HGNC:3520]	-1.17387	0.000153813	0.0771026	22.1838	40.3378	29.9724	24.8819	37.3974	20.6637	62.5165	81.7533	43.8774	74.8345	127.987	58.2684	109.333	40.0106	33.9934	76.5807	MT-TG	ENSG00000210164	MT	9991	10058	+	68	Mt_tRNA	mitochondrially encoded tRNA glycine [Source:HGNC Symbol;Acc:HGNC:7486]	1.28449	0.0292558	0.376837	25.0119	35.5271	29.8399	14.4201	8.43098	14.1945	30.1263	12.3485	ENSG00000015171	3646.66
PIP5K1B	ENSG00000107242	9	71320575	71624092	+	4673	protein_coding	phosphatidylinositol-4-phosphate 5-kinase type 1 beta [Source:HGNC Symbol;Acc:HGNC:8995]	-1.17724	0.00319946	0.336547	1.00836	9.30873	7.4931	14.9291	9.58909	3.09955	8.33554	20.7108	10.9693	19.1437	13.079	22.4109	15.3608	20.0053	7.6805	17.3829	MLANA	ENSG00000120215	9	5890802	5910606	+	3083	protein_coding	melan-A [Source:HGNC Symbol;Acc:HGNC:7124]	1.52053	0.0292644	0.376837	16.9723	37.4475	22.8773	12.3601	10.5387	4.05558	25.7657	8.98481	ENSG00000015285	47.8439
CTD-3088G3.8	ENSG00000188897	16	11453702	11617444	-	12004	protein_coding		-1.17801	0.000244664	0.0876026	53.4429	55.8524	69.5788	39.811	70.0003	32.0287	66.6843	64.3126	44.9743	206.23	178.435	189.148	74.997	117.031	55.3426	125.018	KB-1958F4.1	ENSG00000270077	8	98156398	98156951	+	554	sense_intronic		3.86104	0.0295441	1	4.46641	7.68153	3.97866	1.03001	0	0	5.37553	0.343336	ENSG00000015413	2.00862
LAMP3	ENSG00000078081	3	182840001	182881627	-	3816	protein_coding	lysosomal associated membrane protein 3 [Source:HGNC Symbol;Acc:HGNC:14582]	-1.18164	8.74022e-05	0.0571135	13.1086	26.8919	10.7044	14.9291	32.6029	17.5641	19.7969	42.5117	21.9387	69.6135	32.6975	47.5112	46.0825	47.0124	19.3711	43.9097	AC000078.5	ENSG00000232926	22	19874812	19875493	+	682	pseudogene		1.52434	0.0295763	0.37782	21.4388	27.8456	24.8666	15.4501	4.21549	6.08336	24.717	8.583	ENSG00000015475	1920.32
VLDLR	ENSG00000147852	9	2621834	2660053	+	9339	protein_coding	very low density lipoprotein receptor [Source:HGNC Symbol;Acc:HGNC:12698]	-1.19111	0.011039	0.496285	7.05849	16.5488	7.4931	8.95747	2.87673	9.29865	4.16777	8.72035	50.459	15.663	15.8817	11.6537	10.8429	16.0042	8.05729	18.4607	GTF2I	ENSG00000077809	7	74071994	74175026	+	10442	protein_coding	NA	1.02252	0.0296264	0.37782	376.965	573.234	971.787	455.264	348.832	141.945	640.662	315.347	ENSG00000015479	11100.1
SFTA2	ENSG00000196260	6	30899130	30899952	-	691	protein_coding	surfactant associated 2 [Source:HGNC Symbol;Acc:HGNC:18386]	-1.19113	0.0199973	0.601042	9.0752	5.17152	10.7044	21.896	9.58909	13.4314	8.33554	6.54026	9.87241	6.09118	38.3028	19.7216	68.672	29.0077	11.1719	25.4583	RP1-90L6.2	ENSG00000223704	22	27254597	27261749	+	6043	lincRNA	long intergenic non-protein coding RNA 1422 [Source:HGNC Symbol;Acc:HGNC:50728]	1.36157	0.0298965	0.37782	56.2767	27.8456	61.6692	36.0503	10.5387	10.1389	48.5972	18.9093	ENSG00000015520	2.927
SYNDIG1L	ENSG00000183379	14	74872596	74892805	-	2612	protein_coding	synapse differentiation inducing 1 like [Source:HGNC Symbol;Acc:HGNC:32388]	-1.1944	0.0184832	0.593373	4.03342	14.4802	3.21133	12.9386	6.71236	4.13273	5.20971	20.7108	10.9693	35.6769	26.158	4.48219	9.03579	9.00238	7.24548	16.5765	GTF2H2B	ENSG00000226259	5	69711179	69743885	+	4028	pseudogene	general transcription factor IIH subunit 2B (pseudogene) [Source:HGNC Symbol;Acc:HGNC:31393]	1.33428	0.0299856	0.37782	127.739	65.293	24.8666	44.2904	16.862	25.3473	72.633	28.8332	ENSG00000015532	835.103
SEPP1	ENSG00000250722	5	42799982	42887494	-	5688	protein_coding	selenoprotein P [Source:HGNC Symbol;Acc:HGNC:10751]	-1.19557	8.54374e-05	0.0571135	14.117	13.4459	14.9862	12.9386	16.3014	13.4314	10.4194	11.9905	43.8774	31.3261	36.4344	25.9967	45.1789	24.0064	13.6628	31.2586	RP11-504I13.3	ENSG00000263982	18	74084672	74090230	+	398	antisense		2.53587	0.0300001	1	4.46641	6.72134	18.8986	2.06002	2.10775	1.01389	10.0288	1.72722	ENSG00000015568	39.4177
PSCA	ENSG00000167653	8	143751726	143764142	+	1763	protein_coding	prostate stem cell antigen [Source:HGNC Symbol;Acc:HGNC:9500]	-1.20421	0.0140711	0.537407	1157.59	3443.19	6104.74	1057.98	2210.28	2238.91	2014.07	7568.18	14764.7	4245.55	1615.26	6589.71	3185.11	4028.07	2603.82	5999.52	LHX4	ENSG00000121454	1	180199421	180249380	+	7324	protein_coding	LIM homeobox 4 [Source:HGNC Symbol;Acc:HGNC:21734]	1.64725	0.0301642	0.37782	75.9289	81.6163	72.6105	55.6205	16.862	1.01389	76.7186	24.4988	ENSG00000015592	1.94887
FABP4	ENSG00000170323	8	82390654	82395498	-	1396	protein_coding	fatty acid binding protein 4 [Source:HGNC Symbol;Acc:HGNC:3559]	-1.20473	0.0319722	0.692332	37.3092	28.9605	32.1133	30.8535	1.91782	27.8959	8.33554	50.142	38.3927	29.5857	82.2109	4.48219	153.608	27.0071	23.9123	55.0613	RP11-706O15.5	ENSG00000205663	X	3809479	3838787	-	3700	lincRNA	family with sequence similarity 239 member B (non-protein coding) [Source:HGNC Symbol;Acc:HGNC:53415]	3.11786	0.0302959	1	17.8656	18.2436	0	1.03001	3.16162	0	12.0364	1.39721	ENSG00000015676	2529.29
RP13-39P12.3	ENSG00000228748	10	79542624	79552934	+	3532	antisense		-1.21526	0.0316692	0.687973	1.00836	6.20582	6.42266	10.948	10.548	3.09955	0	3.27013	18.6479	18.2735	10.2764	16.1359	16.2644	6.00159	5.46177	12.6957	AF127936.5	ENSG00000226751	21	16134031	16135411	-	695	lincRNA		3.85854	0.0304541	1	6.25297	2.88058	6.96265	0	0	1.01389	5.3654	0.337965	ENSG00000016082	1.16353
RPL7L1P8	ENSG00000228766	3	182328462	182329202	+	741	pseudogene	ribosomal protein L7 like 1 pseudogene 8 [Source:HGNC Symbol;Acc:HGNC:39490]	-1.21547	0.0415392	0.724893	5.04178	1.0343	6.42266	0.995275	0	4.13273	2.08388	6.54026	4.38774	4.35084	5.60529	6.27506	7.22863	11.0029	2.8158	6.48439	AC012454.4	ENSG00000203363	2	85913176	85914170	-	995	pseudogene		4.43783	0.0304696	1	2.67984	7.68153	1.98933	0	0	0	4.1169	0	ENSG00000016391	341.498
SAPCD1	ENSG00000228727	6	31730576	31732628	+	1557	protein_coding	suppressor APC domain containing 1 [Source:HGNC Symbol;Acc:HGNC:13938]	-1.21607	0.0205088	0.602298	5.04178	2.06861	3.21133	4.97637	17.2604	8.26547	18.755	9.8104	6.5816	21.7542	29.8949	27.7896	35.2396	7.00185	8.51127	19.7246	RP11-1023L17.2	ENSG00000215156	5	34190161	34193758	+	3598	pseudogene		4.82167	0.0305151	0.37782	74.1424	41.2882	0	1.03001	0	3.04168	38.4769	1.35723	ENSG00000016402	5441.84
TULP1	ENSG00000112041	6	35465651	35480715	-	2958	protein_coding	tubby like protein 1 [Source:HGNC Symbol;Acc:HGNC:12423]	-1.22061	0.00650487	0.446283	6.05013	2.06861	3.21133	1.99055	6.71236	12.3982	11.4614	8.72035	13.1632	21.7542	9.34215	13.4466	13.5537	22.0058	6.27036	14.5694	PRDX3P1	ENSG00000229598	22	39118748	39119510	-	763	pseudogene	peroxiredoxin 3 pseudogene 1 [Source:HGNC Symbol;Acc:HGNC:39264]	2.14683	0.0305855	0.37782	13.3992	23.0446	13.9253	9.27008	2.10775	0	16.7897	3.79261	ENSG00000016490	5.07278
OR13A1	ENSG00000256574	10	45798102	45811056	-	2174	protein_coding	olfactory receptor family 13 subfamily A member 1 [Source:HGNC Symbol;Acc:HGNC:14772]	-1.22185	0.0164274	0.563052	12.1003	3.10291	4.28177	17.9149	2.87673	3.09955	3.12583	10.9004	9.87241	21.7542	14.9474	7.1715	30.7217	13.0034	6.64314	15.4816	IGHV3-20	ENSG00000211946	14	106667581	106668095	-	413	IG_V_gene	immunoglobulin heavy variable 3-20 [Source:HGNC Symbol;Acc:HGNC:5585]	2.84376	0.0306162	1	13.3992	10.5621	5.96799	0	4.21549	0	9.97644	1.40516	ENSG00000016602	4523.48
FAM110B	ENSG00000169122	8	58907068	59116838	+	4943	protein_coding	family with sequence similarity 110 member B [Source:HGNC Symbol;Acc:HGNC:28587]	-1.22193	0.0042849	0.380176	17.142	6.20582	81.3537	44.7874	69.0414	16.5309	45.8455	42.5117	143.698	77.445	94.3557	159.566	59.6362	78.0207	40.1295	93.6048	RP11-553L6.2	ENSG00000241490	3	113933160	113955051	+	3101	antisense		2.56318	0.0307838	1	8.03953	13.4427	8.95198	4.12004	0	1.01389	10.1447	1.71131	ENSG00000016864	1065.46
IL23R	ENSG00000162594	1	67632083	67725662	+	2995	protein_coding	interleukin 23 receptor [Source:HGNC Symbol;Acc:HGNC:19100]	-1.22386	0.0140018	0.535783	8.06685	7.24012	8.56354	3.9811	6.71236	1.03318	1.04194	10.9004	9.87241	24.3647	9.34215	14.343	4.51789	12.0032	5.23416	12.192	HBG1	ENSG00000213934	11	5269313	5271122	-	808	protein_coding	hemoglobin subunit gamma 1 [Source:HGNC Symbol;Acc:HGNC:4831]	4.46969	0.0308471	1	1.78656	1.92038	8.95198	0	0	0	4.21964	0	ENSG00000017260	3392.22
ZNF503-AS1	ENSG00000226051	10	77029577	77133258	+	3272	lincRNA	ZNF503 antisense RNA 1 [Source:HGNC Symbol;Acc:HGNC:27370]	-1.22974	0.00323466	0.336547	7.05849	20.6861	18.1975	10.948	26.8494	7.23228	11.4614	13.0805	29.6172	28.7156	56.0529	72.6114	20.7823	19.005	14.6333	34.2664	ANKRD34B	ENSG00000189127	5	79852574	79866307	-	4024	protein_coding	ankyrin repeat domain 34B [Source:HGNC Symbol;Acc:HGNC:33736]	1.2311	0.0308902	0.378329	84.8617	117.143	161.136	79.3107	63.2324	12.1667	121.047	51.5699	ENSG00000017373	6.03585
AC145212.1	ENSG00000215750	GL000194.1	53590	56132	-	2198	protein_coding	NA	-1.23441	0.0079548	0.461995	82.6852	8.27442	32.1133	20.9008	37.3974	16.5309	80.2296	165.687	58.1375	174.034	60.724	108.469	63.2505	24.0064	39.7331	93.4725	LAMP3	ENSG00000078081	3	182840001	182881627	-	3816	protein_coding	lysosomal associated membrane protein 3 [Source:HGNC Symbol;Acc:HGNC:14582]	1.61883	0.0310356	0.378329	140.245	6.72134	184.013	35.0203	47.4243	25.3473	110.326	35.9306	ENSG00000017427	95.6998
RP11-572C15.6	ENSG00000272761	3	112315641	112320749	-	5109	lincRNA	NA	-1.24363	0.0335974	0.699072	3.02507	3.10291	10.7044	5.97165	4.79454	3.09955	10.4194	14.1706	19.7448	28.7156	4.67108	15.2394	14.4573	0	5.87394	13.857	TTN	ENSG00000155657	2	179390716	179695529	-	118327	protein_coding	titin [Source:HGNC Symbol;Acc:HGNC:12403]	1.04584	0.0311534	0.379201	475.226	875.695	1186.63	710.706	325.647	192.64	845.852	409.664	ENSG00000017483	176.652
ACTG1P1	ENSG00000178631	3	139212651	139213779	+	1129	pseudogene	actin gamma 1 pseudogene 1 [Source:HGNC Symbol;Acc:HGNC:146]	-1.2478	0.046743	0.755443	9.0752	7.24012	2.14089	3.9811	3.83563	3.09955	0	6.54026	24.1325	13.9227	5.60529	0.896437	8.13221	11.0029	4.19607	10.0332	PCSK6	ENSG00000140479	15	101840818	102065405	-	9348	protein_coding	proprotein convertase subtilisin/kexin type 6 [Source:HGNC Symbol;Acc:HGNC:8569]	1.19915	0.0312087	0.379373	34.838	86.4173	169.093	35.0203	55.8553	35.4863	96.7827	42.1206	ENSG00000017621	96.5571
GOLGA6L5P	ENSG00000230373	15	85051116	85060045	-	3899	pseudogene	golgin A6 family-like 5, pseudogene [Source:HGNC Symbol;Acc:HGNC:30472]	-1.2568	0.000656696	0.154911	5.04178	6.20582	7.4931	7.9622	8.63018	4.13273	5.20971	11.9905	16.454	20.8841	14.9474	20.6181	12.6501	9.00238	6.38222	15.2209	GPR79	ENSG00000232374	3	158558788	158559873	-	1086	pseudogene	G protein-coupled receptor 79, pseudogene [Source:HGNC Symbol;Acc:HGNC:4529]	4.47313	0.0314232	1	0.893281	3.84077	7.95732	0	0	0	4.23046	0	ENSG00000017797	3493.65
OVCH2	ENSG00000183378	11	7710669	7727968	-	2176	polymorphic_pseudogene	ovochymase 2 (gene/pseudogene) [Source:HGNC Symbol;Acc:HGNC:29970]	-1.25902	0.0420815	0.726685	10.0836	8.27442	0	5.97165	1.91782	1.03318	5.20971	15.2606	9.87241	7.83152	2.80265	8.06794	28.0109	6.00159	4.64148	11.1211	RP11-404F10.2	ENSG00000228863	1	160640568	160653698	+	1933	antisense		1.98641	0.031701	0.381717	8.93281	23.0446	8.95198	4.12004	3.16162	3.04168	13.6431	3.44111	ENSG00000018189	1942.77
COX20P1	ENSG00000213025	10	70392128	70392484	+	357	pseudogene	COX20, cytochrome c oxidase assembly factor pseudogene 1 [Source:HGNC Symbol;Acc:HGNC:31435]	-1.26012	0.025509	0.637637	5.04178	2.06861	3.21133	1.99055	0.958909	3.09955	3.12583	4.36018	9.87241	3.48068	12.1448	3.58575	7.22863	6.00159	2.78522	6.66772	ASAP2	ENSG00000151693	2	9346894	9545812	+	7248	protein_coding	ArfGAP with SH3 domain, ankyrin repeat and PH domain 2 [Source:HGNC Symbol;Acc:HGNC:2721]	1.64094	0.0317583	0.381811	10.7194	42.2484	40.7813	17.5102	9.48486	3.04168	31.2497	10.0122	ENSG00000018236	985.616
MRPS24	ENSG00000062582	7	43906157	43909492	-	2613	protein_coding	mitochondrial ribosomal protein S24 [Source:HGNC Symbol;Acc:HGNC:14510]	-1.26067	0.00749284	0.461995	2.01671	4.13721	5.35221	4.97637	6.71236	2.06637	6.25165	19.6208	9.87241	6.96135	9.34215	4.48219	9.93937	16.0042	4.50184	10.8889	LRRC37A4P	ENSG00000214425	17	43578685	43627701	-	7346	pseudogene	leucine rich repeat containing 37 member A4, pseudogene [Source:HGNC Symbol;Acc:HGNC:25479]	1.05376	0.0318266	0.382301	341.233	502.18	453.567	396.554	134.896	93.2782	432.327	208.243	ENSG00000018280	260.18
CTSH	ENSG00000103811	15	79213400	79241916	-	5892	protein_coding	cathepsin H [Source:HGNC Symbol;Acc:HGNC:2535]	-1.26852	3.75161e-05	0.0448939	338.808	61.0239	120.96	362.28	350.002	207.67	145.872	374.975	464.003	717.019	539.042	577.306	507.811	643.17	226.659	546.189	ZNF337	ENSG00000130684	20	25654851	25677477	-	3823	protein_coding	zinc finger protein 337 [Source:HGNC Symbol;Acc:HGNC:15809]	1.42488	0.0318872	0.382412	70.5692	56.6513	55.7012	50.4705	11.5926	6.08336	60.9739	22.7155	ENSG00000018408	2835.23
BOLA3-AS1	ENSG00000225439	2	74375136	74377188	+	1834	antisense	BOLA3 antisense RNA 1 (head to head) [Source:HGNC Symbol;Acc:HGNC:42922]	-1.26893	0.0198809	0.601042	8.06685	3.10291	2.14089	0.995275	3.83563	3.09955	2.08388	10.9004	2.19387	13.0525	8.40794	5.37862	7.22863	9.00238	3.33214	8.02349	NUGGC	ENSG00000189233	8	27879481	27941388	-	3978	protein_coding	nuclear GTPase, germinal center associated [Source:HGNC Symbol;Acc:HGNC:33550]	1.09333	0.0319531	0.38277	32.1581	54.7309	47.7439	16.4801	25.2929	21.2918	44.8777	21.0216	ENSG00000018510	1752.81
CTD-2313N18.5	ENSG00000248671	11	71505409	71529284	-	3675	processed_transcript	asparagine-linked glycosylation 1-like 9, pseudogene [Source:NCBI gene;Acc:285407]	-1.27275	0.00217848	0.285495	11.0919	2.06861	3.21133	5.97165	2.87673	6.1991	6.25165	16.3507	9.87241	15.663	11.2106	12.5501	16.2644	9.00238	5.38157	12.9877	OCLM	ENSG00000262180	1	186369704	186370587	+	884	protein_coding	oculomedin [Source:HGNC Symbol;Acc:HGNC:8103]	2.69555	0.0319877	1	9.8261	7.68153	15.9146	5.15005	0	0	11.1408	1.71668	ENSG00000018607	23.3722
RNA5SP383	ENSG00000199804	14	24627812	24627931	+	120	rRNA	RNA, 5S ribosomal pseudogene 383 [Source:HGNC Symbol;Acc:HGNC:43283]	-1.28222	0.0258858	0.637637	23.1922	8.27442	1.07044	4.97637	4.79454	2.06637	2.08388	14.1706	7.67854	13.9227	26.158	32.2717	11.7465	7.00185	6.63689	16.1357	AL122127.25	ENSG00000244620	14	106355942	106362435	+	485	lincRNA		1.79017	0.0324132	0.385015	28.585	30.7261	4.97332	4.12004	8.43098	6.08336	21.4282	6.21146	ENSG00000018610	821.429
ROR2	ENSG00000169071	9	94325373	94712444	-	5818	protein_coding	receptor tyrosine kinase like orphan receptor 2 [Source:HGNC Symbol;Acc:HGNC:10257]	-1.29154	0.0018693	0.262108	42.3509	12.4116	25.6906	18.9102	10.548	57.8583	16.6711	37.0615	83.367	73.0942	132.659	40.3397	21.6859	63.0167	26.3487	64.4605	STIL	ENSG00000123473	1	47715811	47779819	-	7291	protein_coding	STIL, centriolar assembly protein [Source:HGNC Symbol;Acc:HGNC:10879]	1.52653	0.0325201	0.385015	24.1186	16.3233	18.8986	5.15005	6.32324	9.12505	19.7802	6.86611	ENSG00000018625	2.95378
CWH43	ENSG00000109182	4	48988264	49064098	+	3138	protein_coding	cell wall biogenesis 43 C-terminal homolog [Source:HGNC Symbol;Acc:HGNC:26133]	-1.29247	0.0483373	0.760023	1.00836	4.13721	11.7749	0.995275	4.79454	0	9.37748	3.27013	13.1632	9.57186	12.1448	25.9967	10.8429	3.00079	4.58396	11.1415	CTD-2215E18.1	ENSG00000251606	5	96424779	96519354	+	952	protein_coding	NA	1.59828	0.0326512	0.385015	22.332	24.965	11.936	4.12004	6.32324	9.12505	19.7443	6.52277	ENSG00000018699	747.458
RP11-553A21.3	ENSG00000231652	6	74403626	74405854	-	1973	antisense		-1.3035	0.0408859	0.720389	2.01671	4.13721	3.21133	2.98582	0.958909	0	3.12583	11.9905	7.67854	6.09118	1.86843	2.68931	4.51789	6.00159	2.34797	5.83392	TREML4	ENSG00000188056	6	41196062	41206620	+	2712	protein_coding	triggering receptor expressed on myeloid cells like 4 [Source:HGNC Symbol;Acc:HGNC:30807]	2.79967	0.0327012	0.385015	38.4111	224.685	227.778	48.4104	21.0775	1.01389	163.625	23.5006	ENSG00000018869	238.26
AP001625.6	ENSG00000235772	21	43980484	43982044	-	575	antisense		-1.30458	0.00161919	0.247835	7.05849	11.3773	20.3384	9.95275	9.58909	1.03318	5.20971	19.6208	34.005	29.5857	24.2896	25.9967	11.7465	14.0037	9.22271	22.7497	B3GALT2	ENSG00000162630	1	193148175	193155784	-	3274	protein_coding	beta-1,3-galactosyltransferase 2 [Source:HGNC Symbol;Acc:HGNC:917]	1.40476	0.0328645	0.385015	20.5455	51.8504	20.888	9.27008	16.862	9.12505	31.0946	11.7524	ENSG00000019102	275.232
RP4-635E18.7	ENSG00000226849	1	11128528	11133154	+	2682	antisense		-1.30681	0.00223378	0.290358	13.1086	4.13721	5.35221	7.9622	10.548	2.06637	5.20971	10.9004	12.0663	15.663	28.0265	21.5145	23.493	8.00212	6.91205	17.0951	CTD-2047H16.4	ENSG00000263069	17	78325628	78388968	-	3983	antisense		1.37954	0.0329404	0.385015	111.66	57.6115	53.7119	59.7405	17.9158	8.11115	74.3279	28.5892	ENSG00000019144	1217.21
FABP12	ENSG00000197416	8	82437216	82443613	-	613	protein_coding	fatty acid binding protein 12 [Source:HGNC Symbol;Acc:HGNC:34524]	-1.31504	0.0251516	0.633585	1.00836	2.06861	4.28177	3.9811	3.83563	3.09955	0	5.45022	2.19387	6.96135	5.60529	6.27506	11.7465	7.00185	2.61072	6.46202	USP44	ENSG00000136014	12	95910336	95945266	-	5386	protein_coding	ubiquitin specific peptidase 44 [Source:HGNC Symbol;Acc:HGNC:20064]	1.28863	0.0330238	0.385015	23.2253	33.6067	23.872	11.3301	10.5387	11.1528	26.9013	11.0072	ENSG00000019169	364.252
CYP4F12	ENSG00000186204	19	15783567	15807984	+	5351	protein_coding	cytochrome P450 family 4 subfamily F member 12 [Source:HGNC Symbol;Acc:HGNC:18857]	-1.32014	1.50398e-05	0.0245227	84.7019	22.7547	61.0152	66.6834	75.7538	103.318	117.739	119.905	196.351	139.227	230.751	260.863	285.531	95.0252	75.9953	189.665	AC093110.3	ENSG00000238018	2	54888148	54889929	-	602	antisense		2.13479	0.0331037	0.385071	15.1858	17.2835	12.9306	8.24007	2.10775	0	15.1333	3.44927	ENSG00000019186	754.635
RP11-98J23.2	ENSG00000198237	5	69171098	69274436	+	900	pseudogene		-1.32622	0.030592	0.68371	2.01671	8.27442	3.21133	8.95747	4.79454	1.03318	6.25165	6.54026	20.8417	6.09118	1.86843	26.8931	3.61431	21.0056	4.93419	12.4078	RP11-420A6.2	ENSG00000263220	17	5267610	5274921	-	512	antisense		3.85324	0.0331122	1	7.14625	1.92038	6.96265	1.03001	0	0	5.3431	0.343336	ENSG00000019485	117.905
RP11-31E13.2	ENSG00000228683	10	80455819	80456779	-	579	lincRNA		-1.33545	0.0466756	0.755443	3.02507	0	2.14089	2.98582	0	3.09955	2.08388	4.36018	3.2908	5.22101	6.53951	1.79287	7.22863	5.00132	1.90503	4.77633	SIK3-IT1	ENSG00000231865	11	116756762	116761437	-	2472	sense_intronic	NA	2.2723	0.03329	0.385128	7.14625	26.8854	20.888	10.3001	1.05387	0	18.3065	3.78466	ENSG00000019505	53.149
GDF15	ENSG00000130513	19	18485541	18499986	+	2087	protein_coding	growth differentiation factor 15 [Source:HGNC Symbol;Acc:HGNC:30142]	-1.34273	0.0128119	0.516178	2.01671	3.10291	2.14089	3.9811	10.548	4.13273	5.20971	10.9004	16.454	6.09118	1.86843	13.4466	9.03579	22.0058	4.44743	11.4003	BEND4	ENSG00000188848	4	42112955	42154895	-	8765	protein_coding	BEN domain containing 4 [Source:HGNC Symbol;Acc:HGNC:23815]	1.23012	0.0333724	0.385368	37.5178	40.3281	23.872	9.27008	17.9158	16.2223	33.9059	14.4694	ENSG00000019549	1143.91
RP11-950C14.3	ENSG00000258646	14	75471422	75475184	-	489	antisense		-1.34612	0.023292	0.622664	1.00836	1.0343	3.21133	1.99055	5.75345	3.09955	2.08388	3.27013	6.5816	10.442	9.34215	9.86081	3.61431	3.00079	2.59735	6.5874	MREG	ENSG00000118242	2	216809213	216898819	-	1742	protein_coding	melanoregulin [Source:HGNC Symbol;Acc:HGNC:25478]	1.25734	0.0334568	0.385368	40.1977	67.2134	38.7919	29.8703	24.2391	7.09726	48.7343	20.4022	ENSG00000019582	4794.99
CHAC1	ENSG00000128965	15	41245160	41248710	+	2051	protein_coding	ChaC glutathione specific gamma-glutamylcyclotransferase 1 [Source:HGNC Symbol;Acc:HGNC:28680]	-1.35626	0.0455363	0.747787	2.01671	5.17152	10.7044	0.995275	8.63018	8.26547	9.37748	8.72035	1.09693	14.7929	10.2764	6.27506	6.32505	68.018	6.45158	16.5007	IGHD3-9	ENSG00000211924	14	106370539	106370569	-	31	IG_D_gene	immunoglobulin heavy diversity 3-9 [Source:HGNC Symbol;Acc:HGNC:5499]	3.91108	0.0337453	1	8.93281	6.72134	0.994665	0	0	1.01389	5.54961	0.337965	ENSG00000019991	174.274
CELA2B	ENSG00000215704	1	15792404	15817895	+	1457	protein_coding	chymotrypsin like elastase family member 2B [Source:HGNC Symbol;Acc:HGNC:29995]	-1.35968	0.00829399	0.468132	2.01671	7.24012	3.21133	9.95275	7.67127	0	8.33554	13.0805	12.0663	10.442	11.2106	31.3753	14.4573	6.00159	5.48967	14.0905	DNM1P47	ENSG00000259660	15	102291235	102334505	+	15281	pseudogene	dynamin 1 pseudogene 47 [Source:HGNC Symbol;Acc:HGNC:35200]	2.03102	0.0338068	0.385877	12.5059	16.3233	25.8613	10.3001	0	3.04168	18.2302	4.44726	ENSG00000019995	2166.34
LRAT	ENSG00000121207	4	155548097	155674270	+	7562	protein_coding	lecithin retinol acyltransferase (phosphatidylcholine--retinol O-acyltransferase) [Source:HGNC Symbol;Acc:HGNC:6685]	-1.36679	0.0127706	0.516178	2.01671	2.06861	2.14089	0	4.79454	5.16592	4.16777	5.45022	7.67854	11.3122	10.2764	4.48219	8.13221	5.00132	2.90778	7.47615	RP11-90B9.2	ENSG00000259767	15	83690988	83693088	-	454	sense_intronic		3.83969	0.0338828	1	7.14625	6.72134	1.98933	1.03001	0	0	5.28564	0.343336	ENSG00000020129	368.424
RP4-671G15.2	ENSG00000273483	1	113060421	113061063	-	643	antisense		-1.37337	0.0386139	0.713096	1.00836	1.0343	1.07044	2.98582	1.91782	4.13273	8.33554	9.8104	6.5816	4.35084	17.7501	9.86081	3.61431	1.00026	2.92643	7.5669	SLC2A13	ENSG00000151229	12	40148823	40499891	-	10027	protein_coding	solute carrier family 2 member 13 [Source:HGNC Symbol;Acc:HGNC:15956]	1.01415	0.033921	0.386206	56.2767	83.5367	62.6639	49.4404	29.5084	21.2918	67.4924	33.4136	ENSG00000020181	201.878
CASKIN1	ENSG00000167971	16	2227184	2246526	-	5886	protein_coding	CASK interacting protein 1 [Source:HGNC Symbol;Acc:HGNC:20879]	-1.3772	0.0202852	0.601042	5.04178	2.06861	5.35221	2.98582	0.958909	2.06637	3.12583	5.45022	2.19387	7.83152	19.6185	3.58575	10.8429	6.00159	3.08565	7.93206	BRD7P3	ENSG00000169075	6	118822593	118824069	+	1477	pseudogene		3.43262	0.0339665	1	1.78656	9.60192	10.9413	2.06002	0	0	7.44326	0.686673	ENSG00000020219	3.32897
RP4-680D5.2	ENSG00000237301	1	15912631	15930121	-	2845	antisense		-1.38117	0.0227942	0.622664	2.01671	6.20582	1.07044	3.9811	2.87673	2.06637	2.08388	3.27013	9.87241	2.61051	13.079	2.68931	14.4573	7.00185	2.90015	7.56864	KRT1	ENSG00000167768	12	53068520	53074191	-	2488	protein_coding	keratin 1 [Source:HGNC Symbol;Acc:HGNC:6412]	4.22532	0.0341136	1	18.7589	1.92038	0	0	1.05387	0	6.8931	0.351291	ENSG00000020256	968.032
UCA1	ENSG00000214049	19	15939771	15947130	+	2299	processed_transcript	urothelial cancer associated 1 (non-protein coding) [Source:HGNC Symbol;Acc:HGNC:37126]	-1.41079	0.0358426	0.707473	2.01671	46.5436	6.42266	13.9338	1.91782	4.13273	6.25165	14.1706	7.67854	54.8206	14.0132	11.6537	93.9722	19.005	11.6027	30.7591	KIAA2022	ENSG00000050030	X	73952684	74145282	-	11719	protein_coding	neurite extension and migration factor [Source:HGNC Symbol;Acc:HGNC:29433]	3.29552	0.0343798	1	2.67984	9.60192	7.95732	1.03001	0	1.01389	6.74636	0.681301	ENSG00000020426	558.5
USP2	ENSG00000036672	11	119225925	119252436	-	4538	protein_coding	ubiquitin specific peptidase 2 [Source:HGNC Symbol;Acc:HGNC:12618]	-1.41837	0.0133261	0.524514	10.0836	10.343	5.35221	5.97165	9.58909	7.23228	48.9713	47.9619	13.1632	68.7433	53.2503	56.4755	3.61431	17.0045	13.9347	37.1733	HIF1A-AS2	ENSG00000258667	14	62182276	62217815	-	533	lincRNA	HIF1A antisense RNA 2 [Source:HGNC Symbol;Acc:HGNC:43015]	2.56799	0.0344629	1	2.67984	20.164	7.95732	1.03001	3.16162	1.01389	10.2671	1.73517	ENSG00000020577	369.448
RP11-485M7.3	ENSG00000251616	5	132446747	132450167	-	678	lincRNA		-1.42889	0.00161124	0.247835	9.0752	6.20582	35.3246	30.8535	4.79454	46.4932	18.755	32.7013	88.8517	28.7156	55.1187	100.401	70.4791	31.0082	21.6431	58.1822	ESR1	ENSG00000091831	6	151977826	152450754	+	13629	protein_coding	estrogen receptor 1 [Source:HGNC Symbol;Acc:HGNC:3467]	1.54601	0.0345247	0.387343	53.5969	35.5271	46.7492	33.9903	10.5387	2.02779	45.2911	15.5189	ENSG00000020633	63.6645
RP1-13P20.6	ENSG00000224308	1	152902516	152921686	-	1997	antisense	long intergenic non-protein coding RNA 1527 [Source:HGNC Symbol;Acc:HGNC:51266]	-1.42898	0.0269053	0.648412	6.05013	4.13721	1.07044	0	0.958909	4.13273	1.04194	5.45022	9.87241	1.74034	10.2764	8.06794	4.51789	7.00185	2.48448	6.70386	RP11-53I6.4	ENSG00000263393	18	29702363	29704441	-	553	antisense		2.87229	0.0346075	1	6.25297	9.60192	6.96265	1.03001	2.10775	0	7.60585	1.04592	ENSG00000020922	1231.78
IFI44	ENSG00000137965	1	79115481	79129763	+	2801	protein_coding	interferon induced protein 44 [Source:HGNC Symbol;Acc:HGNC:16938]	-1.43293	0.00095981	0.20256	58.4846	57.921	17.1271	19.9055	80.5483	20.6637	79.1876	80.6633	32.908	263.661	90.6189	94.1259	244.87	94.0249	47.6911	128.696	Y_RNA	ENSG00000251728	7	139794497	139794592	-	96	misc_RNA	Y RNA [Source:RFAM;Acc:RF00019]	2.72337	0.0347275	1	1.78656	10.5621	21.8826	4.12004	1.05387	0	11.4104	1.72464	ENSG00000021300	149.618
TGM5	ENSG00000104055	15	43524793	43559055	-	3584	protein_coding	transglutaminase 5 [Source:HGNC Symbol;Acc:HGNC:11781]	-1.43787	0.000210301	0.0876026	18.1504	15.5145	34.2542	22.8913	19.1782	39.261	14.5872	15.2606	57.0406	53.9505	132.659	66.3364	28.9145	89.0236	23.4053	63.3121	ALG10B	ENSG00000175548	12	38710380	38717784	+	4377	protein_coding	ALG10B, alpha-1,2-glucosyltransferase [Source:HGNC Symbol;Acc:HGNC:31088]	1.65965	0.0348501	0.387593	17.8656	36.4873	26.8559	16.4801	1.05387	8.11115	27.0696	8.54839	ENSG00000021355	5370.14
UBE2FP1	ENSG00000224080	3	37185003	37185449	-	447	pseudogene	ubiquitin conjugating enzyme E2 F (putative) pseudogene 1 [Source:HGNC Symbol;Acc:HGNC:44535]	-1.4459	0.0393422	0.714143	7.05849	0	1.07044	0.995275	3.83563	1.03318	1.04194	4.36018	2.19387	8.70169	7.47372	7.1715	9.03579	2.00053	2.14785	5.84818	GBP1	ENSG00000117228	1	89518002	89531043	-	4992	protein_coding	guanylate binding protein 1 [Source:HGNC Symbol;Acc:HGNC:4182]	1.02808	0.0348898	0.387593	4864.81	1318.34	5418.93	2152.72	2435.5	1101.09	3867.36	1896.44	ENSG00000021461	9.67859
PILRB	ENSG00000121716	7	99933737	99965356	+	6556	protein_coding	paired immunoglobin-like type 2 receptor beta [Source:HGNC Symbol;Acc:HGNC:18297]	-1.4555	0.000181574	0.0830572	114.953	61.0239	70.6492	93.5558	148.631	39.261	96.9006	106.824	81.1731	131.395	534.371	226.799	162.644	471.125	89.282	244.904	AC006116.12	ENSG00000267192	19	56898781	56899793	+	452	antisense		4.32884	0.0349383	1	2.67984	4.80096	3.97866	0	0	0	3.81982	0	ENSG00000021488	13.4741
RP11-382D12.2	ENSG00000271387	1	184354887	184355838	-	952	lincRNA		-1.46421	0.0286303	0.661366	0	2.06861	0	0	2.87673	4.13273	5.20971	3.27013	6.5816	6.09118	5.60529	4.48219	6.32505	7.00185	2.04111	5.62247	ZNF70	ENSG00000187792	22	24083769	24093279	-	4020	protein_coding	zinc finger protein 70 [Source:HGNC Symbol;Acc:HGNC:13140]	1.15592	0.0349653	0.387593	34.838	47.0494	58.6852	32.9603	17.9158	12.1667	46.8575	21.0143	ENSG00000021574	1785.18
HLA-K	ENSG00000230795	6	29894236	29897009	+	1037	pseudogene	major histocompatibility complex, class I, K (pseudogene) [Source:HGNC Symbol;Acc:HGNC:4969]	-1.47401	0.00091182	0.198727	8.06685	14.4802	34.2542	9.95275	15.3425	22.73	27.0905	25.071	49.362	73.0942	9.34215	119.226	55.1183	34.009	18.8453	52.1747	GOLGA6L5P	ENSG00000230373	15	85051116	85060045	-	3899	pseudogene	golgin A6 family-like 5, pseudogene [Source:HGNC Symbol;Acc:HGNC:30472]	1.55953	0.035111	0.387901	31.2648	16.3233	31.8293	14.4201	10.5387	2.02779	26.4725	8.99555	ENSG00000021645	256.623
AC126365.1	ENSG00000226521	17	20619794	20640440	+	1500	pseudogene		-1.49973	0.0186606	0.594118	4.03342	0	3.21133	1.99055	2.87673	0	1.04194	4.36018	4.38774	6.09118	5.60529	4.48219	6.32505	6.00159	1.87914	5.32189	RP11-135J2.4	ENSG00000228063	1	219259944	219347303	-	724	antisense	LYPLAL1 antisense RNA 1 (head to head) [Source:HGNC Symbol;Acc:HGNC:50560]	2.83546	0.0353116	1	3.57313	8.64173	9.94665	1.03001	1.05387	1.01389	7.38717	1.03259	ENSG00000021762	1208.81
RP5-875H18.4	ENSG00000250282	17	48178068	48179284	-	430	antisense		-1.50172	0.0480324	0.758935	1.00836	2.06861	2.14089	2.98582	2.87673	0	1.04194	0	2.19387	10.442	9.34215	4.48219	3.61431	4.00106	1.73176	4.86794	RP11-70L8.4	ENSG00000265194	9	21858909	21861925	-	3017	antisense		3.27241	0.0355578	1	8.03953	2.88058	8.95198	1.03001	0	1.01389	6.62403	0.681301	ENSG00000021776	3439.97
EBF4	ENSG00000088881	20	2673524	2740753	+	3716	protein_coding	early B-cell factor 4 [Source:HGNC Symbol;Acc:HGNC:29278]	-1.51068	0.00318592	0.336547	4.03342	5.17152	5.35221	9.95275	8.63018	7.23228	2.08388	28.3411	37.2958	5.22101	3.73686	18.8252	11.7465	17.0045	6.06518	17.453	HIST4H4	ENSG00000197837	12	14920933	14924065	-	2578	protein_coding	histone cluster 4 H4 [Source:HGNC Symbol;Acc:HGNC:20510]	1.13795	0.035608	0.388275	29.4783	41.2882	63.6585	25.7502	21.0775	14.1945	44.8084	20.3407	ENSG00000021826	342.246
TENM3	ENSG00000218336	4	183065140	183724177	+	11983	protein_coding	teneurin transmembrane protein 3 [Source:HGNC Symbol;Acc:HGNC:29944]	-1.52015	0.00176115	0.261463	8.06685	3.10291	4.28177	6.96692	5.75345	3.09955	13.5452	8.72035	20.8417	10.442	8.40794	17.0323	15.3608	48.0127	6.40239	18.4026	NACA3P	ENSG00000121089	4	165864442	165865089	+	648	pseudogene	NACA family member 3 pseudogene [Source:HGNC Symbol;Acc:HGNC:33442]	2.37326	0.0356718	1	15.1858	7.68153	8.95198	2.06002	0	4.05558	10.6064	2.03853	ENSG00000021852	0.967471
PTPRZ1	ENSG00000106278	7	121513143	121702090	+	9917	protein_coding	protein tyrosine phosphatase, receptor type Z1 [Source:HGNC Symbol;Acc:HGNC:9685]	-1.52173	0.025812	0.637637	29.2423	7.24012	8.56354	9.95275	5.75345	2.06637	10.4194	22.8909	77.8823	8.70169	9.34215	0	66.8648	25.0066	10.4626	30.0984	RNU6-510P	ENSG00000212541	1	38457134	38457241	+	108	snRNA	RNA, U6 small nuclear 510, pseudogene [Source:HGNC Symbol;Acc:HGNC:47473]	2.50194	0.0357198	0.388275	5.35969	1.92038	33.8186	4.12004	2.10775	1.01389	13.6996	2.41389	ENSG00000022267	367.387
CPN2	ENSG00000178772	3	194060494	194072057	-	3028	protein_coding	carboxypeptidase N subunit 2 [Source:HGNC Symbol;Acc:HGNC:2313]	-1.53778	0.0294176	0.669648	2.01671	0	3.21133	0.995275	5.75345	1.03318	0	4.36018	4.38774	6.09118	1.86843	9.86081	5.42147	6.00159	1.85856	5.42734	PARD6G	ENSG00000178184	18	77915115	78005429	-	4224	protein_coding	par-6 family cell polarity regulator gamma [Source:HGNC Symbol;Acc:HGNC:16076]	1.57037	0.0357784	0.388275	24.1186	18.2436	21.8826	13.3901	3.16162	5.06947	21.415	7.20707	ENSG00000022277	1915.95
AC116050.1	ENSG00000233991	2	91777536	91809447	+	1804	pseudogene	NA	-1.54451	0.0453196	0.746062	3.02507	6.20582	1.07044	3.9811	1.91782	0	0	1.09004	4.38774	16.5332	4.67108	1.79287	13.5537	5.00132	2.31432	6.71856	GPM6B	ENSG00000046653	X	13789150	13956757	-	5675	protein_coding	glycoprotein M6B [Source:HGNC Symbol;Acc:HGNC:4461]	1.03949	0.0358507	0.388275	44.6641	65.293	89.5198	47.3804	23.1852	26.3612	66.4923	32.309	ENSG00000022355	0.726839
LINC01166	ENSG00000232903	10	134757471	134778793	-	2619	lincRNA	long intergenic non-protein coding RNA 1166 [Source:HGNC Symbol;Acc:HGNC:49535]	-1.55001	0.0273905	0.653818	6.05013	2.06861	0	0	0.958909	5.16592	3.12583	4.36018	2.19387	8.70169	11.2106	2.68931	15.3608	6.00159	2.48134	7.21686	ZNF397	ENSG00000186812	18	32820994	32847097	+	6096	protein_coding	zinc finger protein 397 [Source:HGNC Symbol;Acc:HGNC:18818]	1.05112	0.0359731	0.388275	348.38	445.529	578.895	416.124	159.135	87.1949	457.601	220.818	ENSG00000022556	704.9
GNLY	ENSG00000115523	2	85912298	85925977	+	3051	protein_coding	granulysin [Source:HGNC Symbol;Acc:HGNC:4414]	-1.55169	0.0324282	0.692332	149.237	1.0343	3.21133	1.99055	2.87673	0	2.08388	2.18009	0	11.3122	2.80265	7.1715	10.8429	10.0026	22.9191	6.33029	RP4-631H13.6	ENSG00000230953	1	53386094	53386268	+	175	pseudogene		2.0213	0.0359803	0.388275	18.7589	16.3233	27.8506	13.3901	2.10775	0	20.9776	5.16596	ENSG00000022567	1371.23
RP3-523E19.2	ENSG00000271218	6	53783772	53785586	-	456	antisense		-1.55397	0.00470992	0.393495	7.05849	4.13721	2.14089	1.99055	4.79454	1.03318	0	6.54026	12.0663	9.57186	9.34215	13.4466	4.51789	7.00185	3.02212	8.92669	ISCA1P1	ENSG00000217416	5	62072704	62073090	-	387	pseudogene	iron-sulfur cluster assembly 1 pseudogene 1 [Source:HGNC Symbol;Acc:HGNC:33263]	2.12101	0.0360257	1	8.03953	12.4825	10.9413	3.09003	2.10775	2.02779	10.4878	2.40852	ENSG00000022840	3155.02
RP5-1050D4.5	ENSG00000262227	17	4891001	4891741	+	551	antisense		-1.56362	0.0113255	0.503173	5.04178	1.0343	1.07044	2.98582	13.4247	0	4.16777	10.9004	6.5816	20.0139	4.67108	19.7216	13.5537	7.00185	3.96069	11.7777	CAMSAP2	ENSG00000118200	1	200708686	200829832	+	7777	protein_coding	calmodulin regulated spectrin associated protein family member 2 [Source:HGNC Symbol;Acc:HGNC:29188]	1.11568	0.0361084	0.388275	45.5574	60.4921	45.7546	37.0803	12.6465	20.2779	50.6013	23.3349	ENSG00000022976	473.539
FAM163A	ENSG00000143340	1	179712298	179785333	+	2909	protein_coding	family with sequence similarity 163 member A [Source:HGNC Symbol;Acc:HGNC:28274]	-1.57111	0.00443246	0.380505	12.1003	27.9262	90.9876	98.5322	163.973	9.29865	47.9293	176.587	201.836	307.17	156.948	100.401	131.922	265.07	64.3925	191.419	ENPP1	ENSG00000197594	6	132129156	132216295	+	8294	protein_coding	ectonucleotide pyrophosphatase/phosphodiesterase 1 [Source:HGNC Symbol;Acc:HGNC:3356]	4.06478	0.0361209	1	8.93281	9.60192	0	1.03001	0	0	6.17824	0.343336	ENSG00000023041	985.028
RN7SL192P	ENSG00000266352	19	11122384	11122680	+	297	misc_RNA	NA	-1.57865	0.0499892	0.767274	4.03342	0	4.28177	0.995275	0.958909	0	0	6.54026	1.09693	3.48068	3.73686	6.27506	6.32505	3.00079	1.46705	4.35081	IGHV1-46	ENSG00000211962	14	106967049	106967788	-	655	IG_V_gene	immunoglobulin heavy variable 1-46 [Source:HGNC Symbol;Acc:HGNC:5554]	1.22851	0.0361314	0.388275	47.3439	38.4077	22.8773	9.27008	16.862	20.2779	36.2096	15.47	ENSG00000023171	1516.66
BCKDHA	ENSG00000248098	19	41884215	41930910	+	2812	protein_coding	branched chain keto acid dehydrogenase E1, alpha polypeptide [Source:HGNC Symbol;Acc:HGNC:986]	-1.57918	0.00996193	0.486246	7.05849	4.13721	2.14089	2.98582	0	0	4.16777	6.54026	16.454	9.57186	12.1448	5.37862	8.13221	3.00079	2.92717	8.74608	SLC4A10	ENSG00000144290	2	162280843	162841792	+	7550	protein_coding	solute carrier family 4 member 10 [Source:HGNC Symbol;Acc:HGNC:13811]	1.36694	0.0367363	0.390877	92.008	374.475	47.7439	28.8403	85.3637	85.1671	171.409	66.457	ENSG00000023191	3430.1
CTD-2596O15.1	ENSG00000267332	19	9130020	9130660	+	323	pseudogene	bolA family member 3 pseudogene 2 [Source:HGNC Symbol;Acc:HGNC:51441]	-1.57957	0.000509043	0.1292	3.02507	8.27442	3.21133	2.98582	6.71236	6.1991	6.25165	13.0805	9.87241	15.663	12.1448	18.8252	33.4324	6.00159	5.23711	15.5743	ARHGAP11A	ENSG00000198826	15	32907345	32932150	+	6428	protein_coding	Rho GTPase activating protein 11A [Source:HGNC Symbol;Acc:HGNC:15783]	1.09022	0.0367909	0.390877	33.0514	76.8153	70.6212	40.1704	24.2391	20.2779	60.1626	28.2291	ENSG00000023228	3848.75
RNF5P1	ENSG00000253570	8	38458179	38458718	-	540	pseudogene		-1.58553	0.0349641	0.701534	1.00836	1.0343	1.07044	1.99055	0	2.06637	2.08388	1.09004	5.48467	5.22101	1.86843	6.27506	4.51789	3.00079	1.32199	3.92256	RBM12B	ENSG00000183808	8	94741584	94753245	-	7618	protein_coding	RNA binding motif protein 12B [Source:HGNC Symbol;Acc:HGNC:32310]	1.06031	0.0370092	0.391008	192.055	326.465	416.764	275.012	107.495	65.9031	311.762	149.47	ENSG00000023287	5795.01
CYP4F25P	ENSG00000224106	9	69477881	69478916	+	520	pseudogene	cytochrome P450 family 4 subfamily F member 25, pseudogene [Source:HGNC Symbol;Acc:HGNC:39949]	-1.5869	1.58992e-05	0.0245227	25.2089	77.5727	83.4945	119.433	99.7265	55.7919	59.3907	485.07	118.469	80.0555	292.409	276.999	198.787	113.03	74.374	223.546	PDP2	ENSG00000172840	16	66912492	66929657	+	5220	protein_coding	pyruvate dehyrogenase phosphatase catalytic subunit 2 [Source:HGNC Symbol;Acc:HGNC:30263]	1.12063	0.0371397	0.391008	31.2648	55.6911	54.7066	31.9303	18.9697	14.1945	47.2208	21.6982	ENSG00000023318	1886.48
HTR3B	ENSG00000149305	11	113775399	113817287	+	2314	protein_coding	5-hydroxytryptamine receptor 3B [Source:HGNC Symbol;Acc:HGNC:5298]	-1.60035	0.00712052	0.461745	2.01671	5.17152	8.56354	3.9811	25.8905	15.4977	3.12583	6.54026	10.9693	64.3925	44.8423	43.9254	9.03579	15.004	9.17814	27.8157	LILRP1	ENSG00000186152	19	55208383	55212683	+	1370	pseudogene	leukocyte immunoglobulin-like receptor pseudogene 1 [Source:HGNC Symbol;Acc:HGNC:15496]	1.0473	0.0372287	0.391008	227.787	141.148	148.205	112.271	27.4007	110.514	172.38	83.3954	ENSG00000023330	1033.68
RN7SL529P	ENSG00000242712	11	118865044	118865343	+	300	misc_RNA	NA	-1.60254	0.0464514	0.755391	1.00836	1.0343	5.35221	1.99055	0.958909	0	0	1.09004	5.48467	6.96135	2.80265	3.58575	9.03579	2.00053	1.47776	4.42297	TRIM58	ENSG00000162722	1	248020501	248041507	+	3225	protein_coding	tripartite motif containing 58 [Source:HGNC Symbol;Acc:HGNC:24150]	1.07568	0.0373945	0.391008	51.8103	176.675	188.986	73.1307	84.3098	40.5558	139.157	65.9987	ENSG00000023445	2943.81
KCNJ2	ENSG00000123700	17	68164814	68176189	+	5577	protein_coding	potassium voltage-gated channel subfamily J member 2 [Source:HGNC Symbol;Acc:HGNC:6263]	-1.61821	5.81981e-05	0.0510331	27.2256	5.17152	31.0428	52.7496	20.1371	25.8296	23.9647	20.7108	134.923	82.666	135.461	73.5079	44.2754	80.0212	26.5887	81.6522	EMC3-AS1	ENSG00000180385	3	10028577	10048674	+	3714	pseudogene	EMC3 antisense RNA 1 [Source:HGNC Symbol;Acc:HGNC:49223]	1.07615	0.037496	0.39157	61.6364	47.0494	34.8133	31.9303	18.9697	17.2362	47.833	22.7121	ENSG00000023516	4210.65
RP11-466A19.1	ENSG00000266718	17	30822554	30826351	+	2480	antisense		-1.62144	0.0368884	0.707706	2.01671	0	3.21133	4.97637	1.91782	1.03318	2.08388	15.2606	5.48467	0	4.67108	11.6537	9.03579	1.00026	2.17704	6.72944	KCNAB1	ENSG00000169282	3	155755490	156256545	+	6414	protein_coding	potassium voltage-gated channel subfamily A member regulatory beta subunit 1 [Source:HGNC Symbol;Acc:HGNC:6228]	1.65451	0.0377681	0.392236	10.7194	16.3233	21.8826	5.15005	6.32324	4.05558	16.3084	5.17629	ENSG00000023572	252.518
RP11-497H17.1	ENSG00000262663	17	80876158	80876661	+	504	lincRNA		-1.63465	0.0136308	0.527095	3.02507	3.10291	2.14089	3.9811	4.79454	0	1.04194	9.8104	4.38774	3.48068	6.53951	22.4109	1.80716	8.00212	2.58378	8.06265	RP11-589F5.3	ENSG00000197284	5	70070478	70074135	-	3658	pseudogene	NA	1.95615	0.0382561	0.392699	58.0633	20.164	1.98933	4.12004	10.5387	6.08336	26.7389	6.91404	ENSG00000023608	207.41
SNORD125	ENSG00000239127	22	29729152	29729247	-	96	snoRNA	small nucleolar RNA, C/D box 125 [Source:HGNC Symbol;Acc:HGNC:33564]	-1.64143	0.00180917	0.261463	3.02507	3.10291	0	0.995275	6.71236	6.1991	2.08388	9.8104	4.38774	11.3122	14.0132	10.7572	9.93937	9.00238	3.1598	9.88894	IL23R	ENSG00000162594	1	67632083	67725662	+	2995	protein_coding	interleukin 23 receptor [Source:HGNC Symbol;Acc:HGNC:19100]	2.86354	0.0384732	1	8.93281	20.164	0.994665	3.09003	1.05387	0	10.0305	1.3813	ENSG00000023697	2198.2
HPGD	ENSG00000164120	4	175411328	175444305	-	5529	protein_coding	hydroxyprostaglandin dehydrogenase 15-(NAD) [Source:HGNC Symbol;Acc:HGNC:5154]	-1.6476	5.80139e-05	0.0510331	74.6183	4.13721	69.5788	51.7543	29.7262	15.4977	38.5519	73.033	115.178	64.3925	177.501	182.873	159.933	116.031	40.5521	126.992	MCCD1P2	ENSG00000224312	6	29962214	29963091	-	335	pseudogene	mitochondrial coiled-coil domain 1 pseudogene 2 [Source:HGNC Symbol;Acc:HGNC:33462]	3.88984	0.0396479	1	12.5059	2.88058	0.994665	1.03001	0	0	5.46039	0.343336	ENSG00000023734	2571.85
SDR9C7	ENSG00000170426	12	57316938	57328189	-	1765	protein_coding	short chain dehydrogenase/reductase family 9C member 7 [Source:HGNC Symbol;Acc:HGNC:29958]	-1.68719	0.000435463	0.114888	3.02507	7.24012	10.7044	8.95747	9.58909	5.16592	11.4614	5.45022	19.7448	40.8979	42.9739	23.3074	41.5646	6.00159	8.02049	25.7058	IFNG-AS1	ENSG00000255733	12	68383225	68628466	+	2125	antisense	IFNG antisense RNA 1 [Source:HGNC Symbol;Acc:HGNC:43910]	1.79701	0.0398289	0.3999	2.67984	91.2182	45.7546	22.6602	6.32324	11.1528	46.5509	13.3788	ENSG00000023839	66.158
ADAM23	ENSG00000114948	2	207308263	207485851	+	6418	protein_coding	ADAM metallopeptidase domain 23 [Source:HGNC Symbol;Acc:HGNC:202]	-1.68886	7.79245e-05	0.0571135	9.0752	52.7495	18.1975	19.9055	14.3836	28.9291	16.6711	56.6823	89.9486	62.6522	65.3951	16.1359	48.7933	176.047	22.8445	73.6648	snoU13	ENSG00000238369	5	149408912	149409015	-	104	snoRNA	NA	2.65812	0.0399808	1	14.2925	4.80096	6.96265	3.09003	1.05387	0	8.68537	1.3813	ENSG00000023892	669.339
SPINK9	ENSG00000204909	5	147700766	147719412	+	841	protein_coding	serine peptidase inhibitor, Kazal type 9 [Source:HGNC Symbol;Acc:HGNC:32951]	-1.70338	0.0423298	0.727841	0	1.0343	6.42266	0	1.91782	1.03318	0	7.63031	3.2908	3.48068	2.80265	7.1715	8.13221	1.00026	1.48685	4.78691	ZNF583	ENSG00000198440	19	56909335	56947404	+	8060	protein_coding	zinc finger protein 583 [Source:HGNC Symbol;Acc:HGNC:26427]	1.01045	0.0400718	0.400803	35.7313	48.9698	48.7386	21.6302	26.3468	18.2501	44.4799	22.0757	ENSG00000023902	247.865
AP001205.1	ENSG00000264991	8	101720106	101720191	-	86	miRNA	NA	-1.70413	0.0178745	0.582767	0	1.0343	3.21133	1.99055	0.958909	0	5.20971	13.0805	5.48467	4.35084	3.73686	6.27506	5.42147	2.00053	1.77211	5.76428	RP5-837J1.2	ENSG00000224113	17	33332107	33336762	+	4656	sense_overlapping	NA	1.6668	0.0402084	0.400845	25.9052	40.3281	15.9146	17.5102	7.37711	1.01389	27.3826	8.63372	ENSG00000023909	573.384
RP11-700H6.4	ENSG00000262006	17	48986998	48987593	-	492	lincRNA		-1.70415	0.0334058	0.697729	1.00836	4.13721	0	0.995275	0	0	11.4614	9.8104	3.2908	4.35084	12.1448	17.0323	6.32505	4.00106	2.5146	8.13647	RP11-517H2.6	ENSG00000272980	6	167412893	167552629	+	5310	processed_transcript		3.25941	0.0402754	1	8.03953	6.72134	4.97332	2.06002	0	0	6.57807	0.686673	ENSG00000024048	6061
RP11-503P10.1	ENSG00000272056	2	27276486	27277144	-	659	antisense		-1.71336	0.0126888	0.516178	2.01671	0	0	1.99055	0.958909	1.03318	6.25165	4.36018	5.48467	6.09118	5.60529	9.86081	3.61431	5.00132	1.75014	5.71682	ERV3-1	ENSG00000213462	7	64451187	64467121	-	4574	protein_coding	endogenous retrovirus group 3 member 1, envelope [Source:HGNC Symbol;Acc:HGNC:3454]	1.06087	0.0406217	0.402993	393.044	685.577	1170.72	621.096	314.054	142.959	749.78	359.37	ENSG00000024422	421.587
RP11-129M6.1	ENSG00000251363	14	41424103	41445082	+	696	lincRNA	long intergenic non-protein coding RNA 2315 [Source:HGNC Symbol;Acc:HGNC:53234]	-1.7134	0.0417827	0.726685	2.01671	3.10291	0	0	0	1.03318	4.16777	1.09004	5.48467	4.35084	1.86843	1.79287	9.03579	10.0026	1.47437	4.80361	RP11-320P7.1	ENSG00000257613	12	70612912	70615642	-	629	lincRNA	long intergenic non-protein coding RNA 1481 [Source:HGNC Symbol;Acc:HGNC:51126]	4.29056	0.0409871	1	6.25297	2.88058	1.98933	0	0	0	3.70762	0	ENSG00000024526	197.157
AC090587.5	ENSG00000228661	11	3875548	3876739	-	494	antisense		-1.73554	0.0276362	0.656227	3.02507	1.0343	0	4.97637	0	0	3.12583	1.09004	3.2908	11.3122	5.60529	3.58575	4.51789	11.0029	1.73737	5.77213	IGHV3-23	ENSG00000211949	14	106725201	106725733	-	430	IG_V_gene	immunoglobulin heavy variable 3-23 [Source:HGNC Symbol;Acc:HGNC:5588]	1.12133	0.0410541	0.40367	226.893	205.481	58.6852	33.9903	85.3637	106.459	163.687	75.271	ENSG00000024862	483.786
CACNA2D1	ENSG00000153956	7	81575760	82073114	-	9010	protein_coding	calcium voltage-gated channel auxiliary subunit alpha2delta 1 [Source:HGNC Symbol;Acc:HGNC:1399]	-1.74558	0.00236291	0.300646	3.02507	3.10291	3.21133	0	2.87673	7.23228	2.08388	3.27013	19.7448	10.442	8.40794	15.2394	10.8429	4.00106	3.07603	10.2783	RP11-23N2.4	ENSG00000260618	15	52870039	52890906	+	1211	antisense		1.56199	0.0411755	0.40367	21.4388	53.7707	43.7652	30.9003	6.32324	3.04168	39.6582	13.4217	ENSG00000025039	175.968
GALNT14	ENSG00000158089	2	31133333	31378068	-	4567	protein_coding	polypeptide N-acetylgalactosaminyltransferase 14 [Source:HGNC Symbol;Acc:HGNC:22946]	-1.76195	0.0360358	0.707473	2.01671	10.343	2.14089	0	5.75345	0	0	3.27013	27.4233	7.83152	16.8159	3.58575	9.03579	1.00026	2.89344	9.85181	KIAA1109	ENSG00000138688	4	123073488	123283913	+	20470	protein_coding	KIAA1109 [Source:HGNC Symbol;Acc:HGNC:26953]	1.02947	0.0414412	0.404183	1921.45	2932.43	4396.42	2841.8	1058.09	631.656	3083.43	1510.51	ENSG00000025156	1100.14
RP11-12M5.3	ENSG00000229407	1	179785319	179787326	-	601	antisense		-1.76517	0.00314204	0.336547	1.00836	0	8.56354	11.9433	41.2331	2.06637	14.5872	26.1611	54.8467	49.5996	47.645	25.9967	21.6859	45.0119	11.3431	38.7067	TP53TG5	ENSG00000124251	20	44002526	44036529	-	1717	protein_coding	TP53 target 5 [Source:HGNC Symbol;Acc:HGNC:15856]	1.66269	0.0414586	0.404183	10.7194	20.164	14.92	6.18006	4.21549	4.05558	15.2678	4.81704	ENSG00000025293	1989.34
44451	ENSG00000140623	16	4827670	4838522	-	2100	protein_coding	septin 12 [Source:HGNC Symbol;Acc:HGNC:26348]	-1.77387	0.0448459	0.743786	4.03342	2.06861	0	0	1.91782	2.06637	0	3.27013	0	4.35084	14.0132	7.1715	3.61431	2.00053	1.44089	4.91722	RP11-400F19.18	ENSG00000267632	17	40661802	40663537	+	1736	sense_intronic		1.47198	0.0415989	0.404818	35.7313	30.7261	30.8346	25.7502	5.26936	4.05558	32.4307	11.6917	ENSG00000025423	36.7034
LIMCH1	ENSG00000064042	4	41361624	41702061	+	10862	protein_coding	LIM and calponin homology domains 1 [Source:HGNC Symbol;Acc:HGNC:29191]	-1.81264	0.0200919	0.601042	0	5.17152	5.35221	2.98582	0	0	3.12583	4.36018	28.5203	5.22101	7.47372	4.48219	6.32505	2.00053	2.37648	8.34042	MMP23A	ENSG00000215914	1	1631369	1633249	+	1124	pseudogene	matrix metallopeptidase 23A (pseudogene) [Source:HGNC Symbol;Acc:HGNC:7170]	1.96145	0.0416308	0.404818	5.35969	33.6067	52.7172	1.03001	3.16162	19.264	30.5612	7.81854	ENSG00000025434	184.395
RP1-96H9.5	ENSG00000256103	12	6379325	6379591	-	267	pseudogene	ATP synthase, H+ transporting, mitochondrial Fo complex subunit F2 pseudogene 5 [Source:HGNC Symbol;Acc:HGNC:33611]	-1.83498	0.0331198	0.694792	0	1.0343	0	2.98582	2.87673	3.09955	1.04194	1.09004	3.2908	8.70169	3.73686	15.2394	7.22863	0	1.57691	5.61249	TRGV6	ENSG00000226212	7	38380301	38380599	-	299	TR_V_pseudogene	T-cell receptor gamma variable 6 (pseudogene) [Source:HGNC Symbol;Acc:HGNC:12292]	3.98832	0.0418509	1	8.93281	8.64173	0	0	0	1.01389	5.85818	0.337965	ENSG00000025708	1407.34
C1orf51	ENSG00000159208	1	150254953	150259505	+	2696	protein_coding	circadian associated repressor of transcription [Source:HGNC Symbol;Acc:HGNC:25200]	-1.85075	0.0332549	0.695301	19.1588	48.6122	51.3813	44.7874	49.8633	75.4224	359.47	91.5637	29.6172	670.03	1316.31	114.744	46.9861	70.0185	92.6708	334.181	MAPK10	ENSG00000109339	4	86936276	87515284	-	9816	protein_coding	mitogen-activated protein kinase 10 [Source:HGNC Symbol;Acc:HGNC:6872]	3.80929	0.0420251	1	0.893281	5.76115	8.95198	0	1.05387	0	5.20214	0.351291	ENSG00000025770	845.752
RP11-281J9.1	ENSG00000261330	16	77926319	77926812	+	494	pseudogene		-1.87055	0.0270879	0.64969	3.02507	0	0	0.995275	0.958909	0	3.12583	2.18009	7.67854	7.83152	0.934215	4.48219	3.61431	3.00079	1.15787	4.24595	EBLN2	ENSG00000255423	3	73110810	73112488	+	1679	protein_coding	endogenous Bornavirus like nucleoprotein 2 [Source:HGNC Symbol;Acc:HGNC:25493]	1.36321	0.0421799	0.405072	37.5178	60.4921	42.7706	39.1404	9.48486	6.08336	46.9268	18.2362	ENSG00000025772	561.408
RP11-436G20.1	ENSG00000228243	9	45949232	45949823	+	592	pseudogene	NA	-1.87848	0.0242266	0.630048	0	0	5.35221	0	4.79454	1.03318	0	10.9004	2.19387	8.70169	2.80265	7.1715	6.32505	3.00079	1.59713	5.87086	AC136289.1	ENSG00000224479	3	63727969	63813121	-	3067	pseudogene		3.68139	0.0424962	1	4.46641	4.80096	4.97332	0	0	1.01389	4.7469	0.337965	ENSG00000025796	2979.29
RP11-390F4.8	ENSG00000230581	9	6834456	6835577	+	1122	pseudogene	actin gamma 1 pseudogene 14 [Source:HGNC Symbol;Acc:HGNC:49751]	-1.88606	0.0375942	1	0	0	0	1.99055	1.91782	2.06637	0	3.27013	4.38774	3.48068	2.80265	0.896437	2.71074	5.00132	0.853533	3.22138	GS1-124K5.2	ENSG00000230189	7	65874130	65955046	-	1830	pseudogene		1.34456	0.0426114	0.406045	31.2648	38.4077	29.8399	25.7502	6.32324	7.09726	33.1708	13.0569	ENSG00000025800	4163.51
TTC21B-AS1	ENSG00000224490	2	166790367	166806401	+	2558	processed_transcript	TTC21B antisense RNA 1 [Source:HGNC Symbol;Acc:HGNC:41115]	-1.88769	0.0424736	0.728274	1.00836	0	4.28177	2.98582	0	1.03318	1.04194	2.18009	2.19387	9.57186	8.40794	0	14.4573	1.00026	1.47873	5.40161	AL590431.1	ENSG00000252817	1	154226921	154226997	+	77	miRNA	NA	2.20194	0.0428468	0.406045	10.7194	20.164	6.96265	6.18006	0	2.02779	12.6154	2.73595	ENSG00000026025	2960.55
GDPD4	ENSG00000178795	11	76927603	77012732	-	3188	protein_coding	glycerophosphodiester phosphodiesterase domain containing 4 [Source:HGNC Symbol;Acc:HGNC:24849]	-1.90023	0.0464931	1	1.00836	0	1.07044	0	0	4.13273	0	3.27013	2.19387	2.61051	4.67108	6.27506	0.903579	3.00079	0.887362	3.275	ZNF772	ENSG00000197128	19	57978031	57988938	-	6096	protein_coding	zinc finger protein 772 [Source:HGNC Symbol;Acc:HGNC:33106]	1.16863	0.0430863	0.406593	39.3044	77.7755	95.4878	46.3504	10.5387	37.5141	70.8559	31.4677	ENSG00000026036	67.3188
RP4-791M13.4	ENSG00000255148	1	144858174	144865800	+	554	antisense		-1.91679	0.0259708	1	2.01671	0	2.14089	0	1.91782	0	1.04194	1.09004	7.67854	6.96135	1.86843	2.68931	3.61431	3.00079	1.01677	3.84325	C1DP1	ENSG00000231245	10	32800264	32800665	-	402	pseudogene	C1D nuclear receptor corepressor pseudogene 1 [Source:HGNC Symbol;Acc:HGNC:31465]	1.90355	0.0430876	0.406593	21.4388	10.5621	13.9253	2.06002	1.05387	9.12505	15.3087	4.07965	ENSG00000026103	2246.02
LINC00167	ENSG00000233220	11	129872833	129874251	+	1419	lincRNA	long intergenic non-protein coding RNA 167 [Source:HGNC Symbol;Acc:HGNC:30468]	-1.94483	0.0123035	0.516101	0	5.17152	1.07044	0	0.958909	0	3.12583	3.27013	7.67854	9.57186	4.67108	4.48219	1.80716	8.00212	1.47524	5.64044	SEPT7P6	ENSG00000241007	7	152064604	152065746	+	1143	pseudogene	septin 7 pseudogene 6 [Source:HGNC Symbol;Acc:HGNC:38042]	2.33819	0.0431311	1	8.93281	12.4825	9.94665	5.15005	1.05387	0	10.454	2.06797	ENSG00000026297	442.209
POLD2P1	ENSG00000213730	5	92603135	92604131	+	997	pseudogene	DNA polymerase delta 2, accessory subunit pseudogene 1 [Source:HGNC Symbol;Acc:HGNC:41522]	-1.98451	0.038483	0.713096	0	3.10291	1.07044	2.98582	0	0	0	1.09004	4.38774	4.35084	0.934215	11.6537	2.71074	3.00079	1.02274	4.01829	ZNF891	ENSG00000214029	12	133694740	133707059	-	4118	protein_coding	zinc finger protein 891 [Source:HGNC Symbol;Acc:HGNC:38709]	1.5263	0.0434255	0.407363	18.7589	39.3679	51.7226	27.8103	3.16162	7.09726	36.6164	12.6897	ENSG00000026508	14058.7
SNORA13	ENSG00000238363	5	111497182	111497314	+	133	snoRNA	small nucleolar RNA, H/ACA box 13 [Source:HGNC Symbol;Acc:HGNC:32601]	-1.99018	0.00592195	0.424616	3.02507	2.06861	2.14089	3.9811	0.958909	0	0	4.36018	3.2908	12.1824	13.079	3.58575	1.80716	10.0026	1.73922	6.90113	RP3-465N24.5	ENSG00000261349	1	25592593	25593627	-	459	pseudogene		1.41097	0.0434881	0.407363	56.2767	75.8551	77.5838	48.4104	28.4546	2.02779	69.9052	26.2976	ENSG00000026559	102.154
RP4-650F12.2	ENSG00000233894	1	74933879	74935227	+	905	antisense		-2.00791	0.00602857	0.430174	2.01671	1.0343	3.21133	0	0	2.06637	1.04194	4.36018	12.0663	6.09118	3.73686	3.58575	3.61431	4.00106	1.33866	5.3508	CTD-2525I3.5	ENSG00000269102	19	52788033	52801173	-	447	antisense		3.67247	0.0435504	1	5.35969	4.80096	3.97866	1.03001	0	0	4.7131	0.343336	ENSG00000026652	872.86
KHDRBS3	ENSG00000131773	8	136469700	136668965	+	8645	protein_coding	KH RNA binding domain containing, signal transduction associated 3 [Source:HGNC Symbol;Acc:HGNC:18117]	-2.05954	0.00627412	0.438336	1.00836	16.5488	1.07044	0.995275	0.958909	2.06637	1.04194	0	15.3571	26.9752	13.079	11.6537	17.168	14.0037	3.38431	14.0338	USP37	ENSG00000135913	2	219314974	219433084	-	9290	protein_coding	ubiquitin specific peptidase 37 [Source:HGNC Symbol;Acc:HGNC:20063]	1.55715	0.0435596	0.407363	37.5178	120.024	101.456	64.8906	21.0775	2.02779	86.3325	29.3319	ENSG00000026751	218.747
ZNF469	ENSG00000225614	16	88493879	88507165	+	13287	protein_coding	zinc finger protein 469 [Source:HGNC Symbol;Acc:HGNC:23216]	-2.08182	0.000235731	0.0876026	1.00836	3.10291	11.7749	10.948	18.2193	3.09955	10.4194	30.5212	24.1325	35.6769	39.237	7.1715	10.8429	101.027	8.36749	35.5156	KLRC4	ENSG00000183542	12	10559983	10562356	-	928	protein_coding	killer cell lectin like receptor C4 [Source:HGNC Symbol;Acc:HGNC:6377]	1.53713	0.0435856	0.407363	34.838	39.3679	63.6585	38.1103	6.32324	3.04168	45.9548	15.8251	ENSG00000026950	919.56
RP11-58K22.5	ENSG00000254693	11	44626058	44626887	-	543	antisense		-2.08627	0.023549	0.623435	1.00836	0	3.21133	0.995275	1.91782	0	0	6.54026	0	5.22101	5.60529	8.96437	1.80716	2.00053	1.01897	4.30552	BX322557.10	ENSG00000215447	21	46707967	46711653	+	1549	processed_transcript		1.17432	0.0437945	0.408168	40.1977	33.6067	54.7066	29.8703	18.9697	8.11115	42.837	18.9837	ENSG00000027001	549.169
RNU6-216P	ENSG00000200152	11	74679234	74679337	-	104	snRNA	RNA, U6 small nuclear 216, pseudogene [Source:HGNC Symbol;Acc:HGNC:47179]	-2.09041	0.0473511	1	1.00836	0	0	2.98582	0.958909	0	0	3.27013	2.19387	0	1.86843	4.48219	2.71074	7.00185	0.707584	3.07532	AC096582.7	ENSG00000234536	7	45813194	45822756	+	386	pseudogene	NA	4.29829	0.0441385	1	6.25297	0.960192	3.97866	0	0	0	3.73061	0	ENSG00000027075	1065.31
MEG3	ENSG00000214548	14	101245747	101327368	+	15769	lincRNA	maternally expressed 3 (non-protein coding) [Source:HGNC Symbol;Acc:HGNC:14575]	-2.12063	0.0148389	0.538916	1.00836	3.10291	16.0566	0	0	6.1991	3.12583	30.5212	4.38774	33.9366	1.86843	0.896437	48.7933	7.00185	4.21326	18.2008	SRSF10	ENSG00000188529	1	24291294	24307417	-	10277	protein_coding	serine and arginine rich splicing factor 10 [Source:HGNC Symbol;Acc:HGNC:16713]	1.41154	0.0441506	0.409783	19.6522	73.9348	119.36	37.0803	6.32324	36.5002	70.9822	26.6346	ENSG00000027644	6.49684
RP11-973H7.4	ENSG00000267654	18	12739489	12749420	-	569	lincRNA	long intergenic non-protein coding RNA 1882 [Source:HGNC Symbol;Acc:HGNC:52701]	-2.12281	0.0152863	0.540318	3.02507	1.0343	2.14089	0	0	1.03318	0	3.27013	1.09693	5.22101	8.40794	7.1715	0.903579	5.00132	1.03335	4.43892	RP11-453F18__B.1	ENSG00000213468	X	130836678	130964671	-	2928	lincRNA	firre intergenic repeating RNA element [Source:HGNC Symbol;Acc:HGNC:49627]	2.35058	0.0443133	1	7.14625	9.60192	14.92	5.15005	1.05387	0	10.556	2.06797	ENSG00000027697	4207.11
CADM3	ENSG00000162706	1	159141399	159173103	+	3896	protein_coding	cell adhesion molecule 3 [Source:HGNC Symbol;Acc:HGNC:17601]	-2.14485	0.0109217	0.496285	1.00836	2.06861	5.35221	0	0.958909	0	1.04194	5.45022	0	6.09118	8.40794	16.1359	7.22863	2.00053	1.49	6.47348	FAM186B	ENSG00000135436	12	49976668	49999422	-	4756	protein_coding	family with sequence similarity 186 member B [Source:HGNC Symbol;Acc:HGNC:25296]	3.21483	0.044465	1	5.35969	6.72134	6.96265	0	0	2.02779	6.34789	0.675929	ENSG00000027847	411.743
AC007387.2	ENSG00000224646	2	74981797	74981946	-	150	pseudogene		-2.15787	0.0475954	1	1.00836	0	0	0.995275	0	1.03318	1.04194	4.36018	1.09693	2.61051	5.60529	3.58575	0.903579	0	0.582679	2.5946	AC009542.2	ENSG00000231794	7	134883153	134887108	+	2164	antisense		2.56776	0.0444811	1	7.14625	10.5621	6.96265	1.03001	3.16162	0	8.22367	1.39721	ENSG00000027869	31.0395
SLC1A3	ENSG00000079215	5	36606457	36688436	+	6265	protein_coding	solute carrier family 1 member 3 [Source:HGNC Symbol;Acc:HGNC:10941]	-2.16598	0.000104225	0.0633277	10.0836	11.3773	6.42266	34.8346	7.67127	1.03318	19.7969	52.3221	171.122	78.3152	24.2896	11.6537	41.5646	31.0082	13.0314	58.6107	AC008982.2	ENSG00000269688	19	39335369	39336139	-	493	sense_intronic		1.15615	0.0445558	0.410577	38.4111	57.6115	23.872	21.6302	21.0775	11.1528	39.9649	17.9535	ENSG00000028116	987.018
MLXIPL	ENSG00000009950	7	73007524	73038873	-	4815	protein_coding	MLX interacting protein like [Source:HGNC Symbol;Acc:HGNC:12744]	-2.1705	0.00149332	0.241473	6.05013	4.13721	3.21133	7.9622	2.87673	9.29865	6.25165	15.2606	63.6222	74.8345	2.80265	8.96437	12.6501	1.00026	5.68399	25.5907	ALG11	ENSG00000253710	13	52586534	52603800	+	5785	protein_coding	ALG11, alpha-1,2-mannosyltransferase [Source:HGNC Symbol;Acc:HGNC:32456]	1.09133	0.0446346	0.410577	57.17	69.1338	83.5518	50.4705	36.8855	11.1528	69.9519	32.8363	ENSG00000028137	281.145
RP11-64K12.8	ENSG00000259211	15	40756392	40758925	-	729	antisense		-2.17981	0.0145532	0.538916	0	5.17152	0	0.995275	0	0	1.04194	4.36018	2.19387	2.61051	9.34215	7.1715	2.71074	4.00106	1.02982	4.62714	IGHV3-13	ENSG00000211942	14	106586137	106586667	-	428	IG_V_gene	immunoglobulin heavy variable 3-13 [Source:HGNC Symbol;Acc:HGNC:5581]	1.87212	0.0449095	0.411032	11.6127	21.1242	8.95198	1.03001	6.32324	4.05558	13.8963	3.80294	ENSG00000028203	2437.58
FMO2	ENSG00000094963	1	171154347	171181822	+	6239	protein_coding	flavin containing monooxygenase 2 [Source:HGNC Symbol;Acc:HGNC:3770]	-2.18657	0.0220721	0.61639	6.05013	1.0343	4.28177	2.98582	0	1.03318	1.04194	6.54026	50.459	5.22101	5.60529	0	7.22863	0	2.34674	10.722	SMIM6	ENSG00000259120	17	73642323	73644057	+	1086	protein_coding	small integral membrane protein 6 [Source:HGNC Symbol;Acc:HGNC:40032]	3.66943	0.0450239	1	5.35969	5.76115	2.98399	0	0	1.01389	4.70161	0.337965	ENSG00000028277	61.3764
RP11-398B16.2	ENSG00000233052	10	1403196	1403832	-	359	sense_intronic		-2.18751	0.000704965	0.160628	0	3.10291	1.07044	6.96692	4.79454	4.13273	14.5872	17.4407	2.19387	57.4311	10.2764	37.6504	15.3608	17.0045	4.95068	22.4797	ANKRD20A5P	ENSG00000186481	18	14179096	14249455	+	6023	pseudogene	ankyrin repeat domain 20 family member A5, pseudogene [Source:HGNC Symbol;Acc:HGNC:33833]	1.4004	0.0455489	0.412076	31.2648	54.7309	33.8186	32.9603	6.32324	6.08336	39.9381	15.1223	ENSG00000028310	918.733
HCG22	ENSG00000228789	6	31021227	31027667	+	2183	lincRNA	HLA complex group 22 [Source:HGNC Symbol;Acc:HGNC:27780]	-2.18902	0.00196476	0.267033	27.2256	13.4459	51.3813	11.9433	70.0003	20.6637	30.2163	33.7914	228.162	353.289	48.5792	282.378	73.1899	6.00159	32.1252	146.484	FAN1	ENSG00000198690	15	31196055	31235311	+	6194	protein_coding	FANCD2 and FANCI associated nuclease 1 [Source:HGNC Symbol;Acc:HGNC:29170]	1.03945	0.0457209	0.412076	195.629	157.471	172.077	156.561	70.6095	28.389	175.059	85.1866	ENSG00000028528	2970.24
TAF9P3	ENSG00000267692	19	30528192	30528318	+	127	pseudogene		-2.19032	0.0146039	0.538916	0	4.13721	0	0.995275	0.958909	0	1.04194	2.18009	1.09693	5.22101	4.67108	12.5501	4.51789	2.00053	1.01905	4.60538	RP11-195E2.4	ENSG00000254353	5	70328995	70330227	-	707	lincRNA	NA	1.54692	0.0457247	0.412076	47.3439	40.3281	5.96799	6.18006	15.8081	10.1389	31.2133	10.709	ENSG00000028839	580.482
KCNJ2-AS1	ENSG00000267365	17	68163102	68165543	-	2442	antisense	KCNJ2 antisense RNA 1 (head to head) [Source:HGNC Symbol;Acc:HGNC:43720]	-2.21774	0.000360874	0.100861	2.01671	0	2.14089	5.97165	0.958909	4.13273	5.20971	6.54026	25.2295	9.57186	30.8291	12.5501	6.32505	4.00106	2.91866	13.5781	RP11-426C22.6	ENSG00000260953	16	29273594	29275800	-	561	lincRNA		1.78288	0.0459931	0.412415	12.5059	9.60192	16.9093	5.15005	2.10775	4.05558	13.0057	3.77112	ENSG00000029153	533.296
CTD-2526A2.2	ENSG00000260369	17	78427535	78428529	-	995	lincRNA		-2.22206	0.0405115	1	0	0	1.07044	0	1.91782	1.03318	1.04194	0	3.2908	0.870169	12.1448	4.48219	1.80716	1.00026	0.723341	3.37077	AC094019.4	ENSG00000236732	3	32192575	32193387	-	472	pseudogene		3.12229	0.0462524	1	6.25297	3.84077	7.95732	1.03001	1.05387	0	6.01702	0.694627	ENSG00000029363	6575.07
AC004510.3	ENSG00000267308	19	15937855	15946663	-	669	lincRNA	long intergenic non-protein coding RNA 1764 [Source:HGNC Symbol;Acc:HGNC:52553]	-2.2464	0.0109063	1	0	1.0343	0	0.995275	2.87673	1.03318	0	2.18009	6.5816	6.09118	2.80265	1.79287	7.22863	2.00053	0.848498	4.09679	MIR4298	ENSG00000264493	11	1880694	1880766	-	73	miRNA	microRNA 4298 [Source:HGNC Symbol;Acc:HGNC:38313]	3.71124	0.0463298	1	1.78656	3.84077	8.95198	0	1.05387	0	4.85977	0.351291	ENSG00000029364	5835.13
CTC-303L1.2	ENSG00000270133	5	93947611	93953827	-	409	sense_intronic		-2.25274	0.0197531	1	1.00836	1.0343	0	2.98582	0	0	0	2.18009	4.38774	4.35084	5.60529	1.79287	0.903579	5.00132	0.718355	3.46025	OAS1	ENSG00000089127	12	113344582	113369990	+	3910	protein_coding	2'-5'-oligoadenylate synthetase 1 [Source:HGNC Symbol;Acc:HGNC:8086]	1.07788	0.0463332	0.412852	4071.58	686.537	2873.59	614.916	1345.8	1654.68	2543.9	1205.13	ENSG00000029534	299.472
RP11-339B21.10	ENSG00000273186	9	131193877	131194285	+	409	sense_intronic		-2.30179	0.00987019	0.486246	2.01671	0	0	1.99055	0	2.06637	0	1.09004	3.2908	6.96135	7.47372	3.58575	5.42147	2.00053	0.867661	4.26052	RP11-52A20.2	ENSG00000272033	1	167348345	167350237	+	1893	sense_intronic		3.21463	0.0465534	1	3.57313	8.64173	6.96265	2.06002	0	0	6.3925	0.686673	ENSG00000029559	1.69658
DCLK3	ENSG00000163673	3	36753913	36781352	-	5406	protein_coding	doublecortin like kinase 3 [Source:HGNC Symbol;Acc:HGNC:19005]	-2.32461	0.0150324	0.539423	0	4.13721	1.07044	0	0	1.03318	1.04194	3.27013	0	15.663	4.67108	1.79287	5.42147	5.00132	1.0404	5.11713	PDPR	ENSG00000090857	16	70147529	70195203	+	9148	protein_coding	pyruvate dehydrogenase phosphatase regulatory subunit [Source:HGNC Symbol;Acc:HGNC:30264]	1.04383	0.0466209	0.413202	569.02	487.777	460.53	457.324	210.775	67.9309	505.776	245.343	ENSG00000029639	450.387
HMGA1P5	ENSG00000233313	10	77036134	77036404	-	271	pseudogene	high mobility group AT-hook 1 pseudogene 5 [Source:HGNC Symbol;Acc:HGNC:19120]	-2.332	0.0420217	0.726685	0	0	0	1.99055	4.79454	0	0	2.18009	1.09693	7.83152	16.8159	0	1.80716	5.00132	0.969299	4.96184	ARHGAP26-AS1	ENSG00000226272	5	142239169	142248487	-	990	antisense	ARHGAP26 antisense RNA 1 [Source:HGNC Symbol;Acc:HGNC:40792]	4.19443	0.0467172	1	3.57313	2.88058	3.97866	0	0	0	3.47745	0	ENSG00000029725	2294.69
MIR589	ENSG00000207973	7	5535450	5535548	-	99	miRNA	microRNA 589 [Source:HGNC Symbol;Acc:HGNC:32845]	-2.34499	0.0387262	1	0	0	0	0	1.91782	0	1.04194	3.27013	4.38774	1.74034	1.86843	0.896437	2.71074	1.00026	0.422823	2.26772	AC009950.2	ENSG00000225963	2	230990026	231038939	+	2575	antisense		1.01916	0.0470743	0.415008	247.439	210.282	358.079	242.052	113.818	46.6391	271.933	134.17	ENSG00000029993	432.33
RNU1-68P	ENSG00000252925	1	149671723	149671868	-	146	snRNA	NA	-2.35463	0.0284469	1	1.00836	1.0343	0	1.99055	0	0	0	4.36018	5.48467	1.74034	0	1.79287	3.61431	4.00106	0.576173	2.99906	FAM118A	ENSG00000100376	22	45704849	45737836	+	6512	protein_coding	family with sequence similarity 118 member A [Source:HGNC Symbol;Acc:HGNC:1313]	1.22712	0.047159	0.415101	2243.92	331.266	1571.57	303.853	303.515	1163.95	1382.25	590.439	ENSG00000030066	1821.84
RP11-552F3.4	ENSG00000266980	17	73814896	73816136	-	890	antisense		-2.36506	0.0248259	0.630906	0	0	0	1.99055	2.87673	0	1.04194	0	1.09693	12.1824	1.86843	8.06794	5.42147	2.00053	0.844174	4.37681	RP11-1277A3.1	ENSG00000247679	5	177038254	177046755	+	1751	antisense		1.14454	0.0472816	0.415294	46.4506	70.094	36.8026	36.0503	24.2391	9.12505	51.1157	23.1381	ENSG00000030110	743.942
RP11-494M8.4	ENSG00000254951	11	7775940	7927502	-	2822	sense_overlapping		-2.37613	0.00919959	0.473635	3.02507	1.0343	0	1.99055	0	1.03318	0	2.18009	10.9693	1.74034	1.86843	1.79287	14.4573	4.00106	1.01187	5.28706	IGHV1-8	ENSG00000211939	14	106539079	106539577	-	413	IG_V_gene	NA	1.58873	0.0474623	0.416003	50.917	44.1688	37.7973	0	14.7542	29.4029	44.2944	14.719	ENSG00000030304	31.7509
DKFZP761K2322	ENSG00000272268	2	6111712	6114374	+	2663	protein_coding	NA	-2.38461	0.00105927	0.210443	2.01671	2.06861	2.14089	1.99055	0	0	0	5.45022	3.2908	6.96135	8.40794	8.96437	6.32505	3.00079	1.17382	6.05722	KIAA1199	ENSG00000103888	15	81071684	81244117	+	7621	protein_coding	cell migration inducing hyaluronan binding protein [Source:HGNC Symbol;Acc:HGNC:29213]	1.04364	0.0474625	0.416003	43.7708	50.8902	60.6745	41.2004	16.862	17.2362	51.7785	25.0995	ENSG00000030419	10084.6
RP11-621L6.2	ENSG00000264365	18	21944751	21947948	+	567	antisense		-2.39503	0.0447366	1	0	0	2.14089	0	0	1.03318	0	3.27013	2.19387	4.35084	3.73686	1.79287	0.903579	0	0.453438	2.32117	RIMKLBP2	ENSG00000225920	1	219373256	219373909	-	654	pseudogene	ribosomal modification protein rimK like family member B pseudogene 2 [Source:HGNC Symbol;Acc:HGNC:39163]	1.97148	0.0476415	0.41658	5.35969	11.5223	27.8506	7.21007	3.16162	1.01389	14.9109	3.79519	ENSG00000030582	4257.1
AXIN2	ENSG00000168646	17	63524681	63557765	-	5196	protein_coding	axin 2 [Source:HGNC Symbol;Acc:HGNC:904]	-2.40308	4.70215e-05	0.0491437	1.00836	1.0343	3.21133	3.9811	0.958909	3.09955	2.08388	19.6208	15.3571	2.61051	17.7501	8.96437	6.32505	11.0029	2.19678	11.6615	MTBP	ENSG00000172167	8	121457640	121554373	+	8326	protein_coding	MDM2 binding protein [Source:HGNC Symbol;Acc:HGNC:7417]	1.31612	0.0477653	0.41658	21.4388	45.129	33.8186	24.7202	9.48486	6.08336	33.4621	13.4295	ENSG00000031003	2917.56
HCG4B	ENSG00000227262	6	29893760	29894750	-	991	pseudogene	HLA complex group 4B (non-protein coding) [Source:HGNC Symbol;Acc:HGNC:22919]	-2.40833	0.00966184	0.484575	1.00836	0	1.07044	0.995275	2.87673	0	0	3.27013	3.2908	2.61051	0.934215	6.27506	13.5537	2.00053	0.850114	4.56213	RP11-262H14.5	ENSG00000229422	9	66493572	66494196	-	625	pseudogene		2.83728	0.0477703	1	2.67984	13.4427	5.96799	2.06002	0	1.01389	7.36351	1.02464	ENSG00000031081	497.121
RP11-250H24.2	ENSG00000229156	9	69475237	69475614	+	378	pseudogene		-2.41923	2.89502e-05	0.0386986	4.03342	6.20582	5.35221	17.9149	11.5069	2.06637	2.08388	86.1135	15.3571	6.96135	11.2106	24.2038	71.3827	49.013	7.02336	37.7489	RP5-894A10.6	ENSG00000270157	7	141362722	141363646	-	925	sense_intronic		1.39872	0.047788	0.41658	34.838	38.4077	65.6479	39.1404	8.43098	5.06947	46.2978	17.5469	ENSG00000031544	13.8244
RP11-108O10.2	ENSG00000254990	11	111639392	111649074	-	885	lincRNA		-2.44233	0.0371259	1	0	1.0343	0	0.995275	0	1.03318	0	0	2.19387	6.09118	3.73686	0.896437	2.71074	1.00026	0.437537	2.37562	FN1	ENSG00000115414	2	216225163	216300895	-	17315	protein_coding	fibronectin 1 [Source:HGNC Symbol;Acc:HGNC:3778]	1.60061	0.0478284	0.41658	22.332	6.72134	55.7012	14.4201	8.43098	5.06947	28.2515	9.30686	ENSG00000031691	308.557
RP11-532F6.3	ENSG00000272463	6	708592	711405	-	2814	lincRNA		-2.44651	0.0495517	1	2.01671	0	0	0	0	0	0	1.09004	4.38774	1.74034	0.934215	2.68931	0.903579	1.00026	0.288102	1.82078	RP11-385F5.4	ENSG00000230325	1	236703394	236713580	-	494	antisense		2.05846	0.0482203	0.417208	8.93281	10.5621	14.92	6.18006	1.05387	1.01389	11.4716	2.74927	ENSG00000031698	3611.61
FMO1	ENSG00000010932	1	171217638	171255117	+	3574	protein_coding	flavin containing monooxygenase 1 [Source:HGNC Symbol;Acc:HGNC:3769]	-2.46318	1.38484e-05	0.0245227	3.02507	6.20582	3.21133	17.9149	10.548	7.23228	5.20971	16.3507	121.76	28.7156	67.2635	8.96437	43.3718	9.00238	7.62102	42.204	LRRIQ3	ENSG00000162620	1	74491699	74663871	-	8759	protein_coding	leucine rich repeats and IQ motif containing 3 [Source:HGNC Symbol;Acc:HGNC:28318]	2.14202	0.0482669	1	9.8261	11.5223	5.96799	2.06002	2.10775	2.02779	9.10546	2.06518	ENSG00000031823	1201.54
ANKRD20A2	ENSG00000183148	9	42368303	42411410	+	3891	protein_coding	ankyrin repeat domain 20 family member A2 [Source:HGNC Symbol;Acc:HGNC:31979]	-2.48243	0.00834497	0.468132	0	6.20582	8.56354	13.9338	13.4247	0	0	33.7914	16.454	2.61051	101.829	31.3753	30.7217	19.005	6.01828	33.6839	RP11-1023L17.1	ENSG00000215158	5	34164803	34244901	-	6618	pseudogene		1.00671	0.0483495	0.417831	57.17	61.4523	40.7813	40.1704	16.862	22.3057	53.1345	26.446	ENSG00000032219	1824.15
CTD-2288O8.1	ENSG00000248898	5	51971027	52083860	-	593	antisense		-2.49675	0.0487134	1	3.02507	0	0	0.995275	0	0	0	0	1.09693	5.22101	3.73686	8.06794	4.51789	0	0.574335	3.23438	NUS1P1	ENSG00000235636	X	47372001	47372882	-	882	pseudogene	NUS1 dehydrodolichyl diphosphate synthase subunit pseudogene 1 [Source:HGNC Symbol;Acc:HGNC:38472]	2.26406	0.0483976	1	6.25297	11.5223	11.936	0	2.10775	4.05558	9.90375	2.05444	ENSG00000032389	687.388
SLC18A1	ENSG00000036565	8	20002366	20040717	-	3910	protein_coding	solute carrier family 18 member A1 [Source:HGNC Symbol;Acc:HGNC:10934]	-2.50156	0.0225929	1	1.00836	0	1.07044	0	1.91782	0	0	2.18009	3.2908	0	4.67108	4.48219	7.22863	1.00026	0.570945	3.26472	PHC3	ENSG00000173889	3	169804520	169899537	-	16919	protein_coding	polyhomeotic homolog 3 [Source:HGNC Symbol;Acc:HGNC:15682]	1.10674	0.0485131	0.418375	723.558	1040.85	1142.87	973.359	224.475	152.084	969.092	449.973	ENSG00000032444	901.608
TMPRSS11E	ENSG00000087128	4	69313167	69363322	+	2138	protein_coding	transmembrane protease, serine 11E [Source:HGNC Symbol;Acc:HGNC:24465]	-2.50607	0.00547469	0.420586	0	3.10291	1.07044	0.995275	0	0	1.04194	3.27013	2.19387	0.870169	5.60529	9.86081	9.93937	3.00079	0.887224	4.96292	CALD1	ENSG00000122786	7	134429003	134655479	+	9930	protein_coding	caldesmon 1 [Source:HGNC Symbol;Acc:HGNC:1441]	1.18481	0.0486538	0.419154	23.2253	44.1688	61.6692	9.27008	20.0236	27.3751	43.0211	18.8896	ENSG00000032742	540.2
RSPH10B2	ENSG00000169402	7	6793740	6838996	+	4994	protein_coding	radial spoke head 10 homolog B2 [Source:HGNC Symbol;Acc:HGNC:34385]	-2.54649	0.0405184	1	0	0	0	0.995275	0	1.03318	1.04194	4.36018	0	6.09118	4.67108	0.896437	0	2.00053	0.438629	2.5742	RGS6	ENSG00000182732	14	72399156	73030654	+	6351	protein_coding	regulator of G protein signaling 6 [Source:HGNC Symbol;Acc:HGNC:10002]	1.17422	0.0491755	0.419868	20.5455	31.6863	57.6905	17.5102	18.9697	12.1667	36.6408	16.2155	ENSG00000033011	292.52
RP11-60A8.1	ENSG00000249743	5	72509774	72590761	+	1494	lincRNA		-2.55041	0.0113755	0.503173	4.03342	0	2.14089	0	0	1.03318	0	4.36018	3.2908	2.61051	2.80265	17.9287	10.8429	0	1.02964	5.97655	EFCAB1	ENSG00000034239	8	49623348	49647870	-	5805	protein_coding	EF-hand calcium binding domain 1 [Source:HGNC Symbol;Acc:HGNC:25678]	1.56583	0.0492129	0.419868	22.332	7.68153	21.8826	6.18006	5.26936	6.08336	17.2987	5.84426	ENSG00000033030	921.627
SNORD3D	ENSG00000262202	17	19015313	19015949	-	637	lincRNA		-2.55714	0.0430031	0.731965	2.01671	0	1.07044	0	0	3.09955	1.04194	0	1.09693	1.74034	20.5527	18.8252	0	0	1.03266	6.03074	JMJD7	ENSG00000243789	15	42120283	42129779	+	1971	protein_coding	jumonji domain containing 7 [Source:HGNC Symbol;Acc:HGNC:34397]	1.89985	0.0492727	0.419868	7.14625	13.4427	17.904	6.18006	1.05387	3.04168	12.831	3.4252	ENSG00000033050	1550.02
RP11-629B11.4	ENSG00000251017	4	74951712	74952389	-	678	pseudogene		-2.55766	0.0139142	1	0	2.06861	0	0.995275	0	2.06637	0	2.18009	0	2.61051	12.1448	7.1715	1.80716	4.00106	0.732892	4.27359	GSN-AS1	ENSG00000235865	9	124043046	124047808	-	4763	antisense	GSN antisense RNA 1 [Source:HGNC Symbol;Acc:HGNC:23372]	1.68304	0.0493149	0.419868	9.8261	17.2835	15.9146	6.18006	2.10775	5.06947	14.3414	4.45242	ENSG00000033100	1299.24
PLCL1	ENSG00000115896	2	198669426	199437305	+	7925	protein_coding	phospholipase C like 1 (inactive) [Source:HGNC Symbol;Acc:HGNC:9063]	-2.59651	0.0417769	0.726685	40.3342	0	1.07044	0	3.83563	0	0	3.27013	0	0	5.60529	0.896437	25.3002	1.00026	6.4629	5.15319	GUCY1A3	ENSG00000164116	4	156587863	156653501	+	5766	protein_coding	guanylate cyclase 1 soluble subunit alpha [Source:HGNC Symbol;Acc:HGNC:4685]	1.0294	0.0496342	0.4209	42.8775	32.6465	74.5998	21.6302	31.6162	20.2779	50.0413	24.5081	ENSG00000033122	62.3045
RP11-216M21.7	ENSG00000233207	9	42363048	42367092	-	3200	antisense	NA	-2.62999	0.00137471	0.231508	0	1.0343	10.7044	2.98582	7.67127	2.06637	0	28.3411	6.5816	0	59.7898	20.6181	28.0109	8.00212	3.4946	21.6205	GS1-393G12.14	ENSG00000272115	8	145634876	145635360	+	485	antisense		3.93903	0.0499208	1	3.57313	13.4427	0	0	0	1.01389	5.67194	0.337965	ENSG00000033170	349.38
REN	ENSG00000143839	1	204123944	204135465	-	1465	protein_coding	renin [Source:HGNC Symbol;Acc:HGNC:9958]	-2.63632	0.0296435	1	1.00836	0	0	0	0	1.03318	1.04194	0	0	6.09118	4.67108	3.58575	3.61431	1.00026	0.440497	2.70894	RPS17	ENSG00000184779	15	82821158	82824972	-	3815	protein_coding	NA	-4.84353	2.37672e-46	3.95177e-42	52.7036	46.0892	28.8453	1268.97	1311.02	1092.98	42.546	1224.32	ENSG00000033178	4382.87
NLRP10	ENSG00000182261	11	7980971	7986973	-	2531	protein_coding	NLR family pyrin domain containing 10 [Source:HGNC Symbol;Acc:HGNC:21464]	-2.67052	0.000355889	0.100861	4.03342	1.0343	0	3.9811	0	0	1.04194	8.72035	6.5816	12.1824	2.80265	4.48219	21.6859	8.00212	1.44154	9.20817	HLA-DQB1	ENSG00000179344	6	32627244	32636160	-	4904	protein_coding	major histocompatibility complex, class II, DQ beta 1 [Source:HGNC Symbol;Acc:HGNC:4944]	-4.90195	7.46625e-27	6.20707e-23	148.285	60.4921	40.7813	1774.71	2477.65	3222.16	83.186	2491.51	ENSG00000033327	285.026
MIR497HG	ENSG00000267532	17	6919137	6922978	-	3842	antisense	mir-497-195 cluster host gene [Source:HGNC Symbol;Acc:HGNC:39523]	-2.67398	0.0465705	1	0	0	0	0	0	3.09955	0	1.09004	0	3.48068	10.2764	0.896437	0.903579	3.00079	0.442793	2.80684	HLA-DQA1	ENSG00000196735	6	32595956	32614839	+	6927	protein_coding	major histocompatibility complex, class II, DQ alpha 1 [Source:HGNC Symbol;Acc:HGNC:4942]	-3.53844	5.5103e-23	3.05399e-19	76.8222	60.4921	64.6532	647.876	605.977	1093.99	67.3225	782.615	ENSG00000033627	2678.86
RP11-537A6.9	ENSG00000233144	10	75141191	75143254	+	401	antisense		-2.72901	0.0380679	1	0	0	1.07044	0.995275	0	0	0	0	2.19387	0	5.60529	0.896437	2.71074	4.00106	0.295103	2.20106	LTF	ENSG00000012223	3	46477136	46526724	-	4247	protein_coding	lactotransferrin [Source:HGNC Symbol;Acc:HGNC:6720]	-2.77267	4.7328e-08	0.00019673	126.846	155.551	278.506	400.674	1736.78	1694.22	186.968	1277.22	ENSG00000033800	1505.61
MATN3	ENSG00000132031	2	20191872	20212455	-	3118	protein_coding	matrilin 3 [Source:HGNC Symbol;Acc:HGNC:6909]	-2.78659	0.040391	1	0	0	0	0	0	1.03318	1.04194	2.18009	2.19387	8.70169	0	0	0.903579	2.00053	0.296446	2.28282	AC004057.1	ENSG00000196656	4	114135137	114138326	-	563	pseudogene		-2.60867	3.77486e-07	0.00104608	61.6364	46.0892	114.386	746.757	178.105	428.877	74.0374	451.246	ENSG00000033867	3078.77
FMOD	ENSG00000122176	1	203309756	203320617	-	3310	protein_coding	fibromodulin [Source:HGNC Symbol;Acc:HGNC:3774]	-2.83211	0.00574521	0.424616	2.01671	0	4.28177	0	0	0	2.08388	14.1706	21.9387	14.7929	0.934215	0	5.42147	2.00053	1.19748	8.46548	STK19P	ENSG00000250535	6	31981047	31981564	+	211	pseudogene	serine/threonine kinase 19B (pseudogene) [Source:HGNC Symbol;Acc:HGNC:21668]	-7.50492	7.74662e-07	0.00155321	0	0	0	2.06002	46.3704	46.6391	0	31.6898	ENSG00000034053	42.564
RP11-138A9.2	ENSG00000273319	7	130621223	130624420	+	3198	lincRNA		-2.85421	0.0220486	1	0	1.0343	0	0.995275	0	0	0	0	1.09693	6.96135	2.80265	0.896437	0.903579	4.00106	0.28994	2.38029	GGT5	ENSG00000099998	22	24615622	24641110	-	2590	protein_coding	gamma-glutamyltransferase 5 [Source:HGNC Symbol;Acc:HGNC:4260]	-2.68907	5.40488e-06	0.00816972	10.7194	21.1242	15.9146	32.9603	154.919	119.639	15.9194	102.506	ENSG00000034063	236.022
SMCO3	ENSG00000179256	12	14957584	14967116	-	2104	protein_coding	single-pass membrane protein with coiled-coil domains 3 [Source:HGNC Symbol;Acc:HGNC:34401]	-2.87343	0.040002	1	0	1.0343	0	0	0	0	0	2.18009	2.19387	0	0	1.79287	2.71074	4.00106	0.147758	1.8398	A2MP1	ENSG00000256069	12	9381129	9428413	-	4657	pseudogene	alpha-2-macroglobulin pseudogene 1 [Source:HGNC Symbol;Acc:HGNC:8]	-2.23008	7.03083e-06	0.00835011	22.332	21.1242	19.8933	48.4104	121.195	127.751	21.1165	99.1188	ENSG00000034152	1020.39
CTD-2258A20.5	ENSG00000261656	16	66503699	66515133	-	1037	antisense	BEAN1 antisense RNA 1 [Source:HGNC Symbol;Acc:HGNC:51114]	-2.93012	0.0332942	1	0	0	0	0.995275	0	0	0	2.18009	0	3.48068	2.80265	0	1.80716	3.00079	0.142182	1.89591	ATP6V0C	ENSG00000185883	16	2563871	2570219	+	1498	protein_coding	ATPase H+ transporting V0 subunit c [Source:HGNC Symbol;Acc:HGNC:855]	-1.84043	1.11632e-05	0.0116006	40.1977	72.9746	45.7546	121.541	218.152	229.14	52.9756	189.611	ENSG00000034239	56.6191
Y_RNA	ENSG00000272110	3	47542573	47542672	+	100	misc_RNA	NA	-2.94337	0.0258217	1	0	0	0	0.995275	0	0	0	0	3.2908	0.870169	4.67108	2.68931	0.903579	1.00026	0.142182	1.91789	IKBKGP1	ENSG00000224882	X	153868251	153876549	-	1075	pseudogene	NA	-2.52211	2.01905e-05	0.0173601	8.93281	16.3233	29.8399	72.1007	186.535	56.7781	18.3653	105.138	ENSG00000034510	5384.71
RP3-481A17.1	ENSG00000232332	X	75249730	75250165	+	436	pseudogene		-2.95041	0.0291995	1	0	0	0	0.995275	0	0	0	0	1.09693	0.870169	0.934215	1.79287	1.80716	7.00185	0.142182	1.92903	RP11-3P17.3	ENSG00000234851	3	161146915	161147398	-	484	pseudogene	ribosomal protein L23a pseudogene 42 [Source:HGNC Symbol;Acc:HGNC:35942]	-2.32372	2.6195e-05	0.0202556	18.7589	11.5223	6.96265	47.3804	85.3637	54.7503	12.4146	62.4981	ENSG00000034533	413.259
LINC00412	ENSG00000234772	13	27810419	27810948	-	420	antisense	long intergenic non-protein coding RNA 412 [Source:HGNC Symbol;Acc:HGNC:42745]	-2.96688	0.0192581	1	0	1.0343	0	0	0	2.06637	0	4.36018	0	7.83152	4.67108	6.27506	0.903579	0	0.442953	3.43449	PER1	ENSG00000179094	17	8043790	8059824	-	7002	protein_coding	period circadian clock 1 [Source:HGNC Symbol;Acc:HGNC:8845]	-2.30672	2.79829e-05	0.0202556	655.669	347.589	325.255	782.807	1270.97	4519.94	442.838	2191.24	ENSG00000034677	2001.37
RP11-30J20.1	ENSG00000254101	8	137543041	137997178	+	2706	lincRNA	long intergenic non-protein coding RNA 2055 [Source:HGNC Symbol;Acc:HGNC:52895]	-2.97674	0.0457764	1	1.00836	0	0	0	0.958909	0	0	2.18009	4.38774	0	0	0.896437	10.8429	0	0.281038	2.61532	CTRC	ENSG00000162438	1	15764935	15775737	+	3486	protein_coding	chymotrypsin C [Source:HGNC Symbol;Acc:HGNC:2523]	-3.1449	3.83349e-05	0.0238168	5.35969	4.80096	5.96799	13.3901	93.7947	35.4863	5.37621	47.557	ENSG00000034693	570.914
KRT1	ENSG00000167768	12	53068520	53074191	-	2488	protein_coding	keratin 1 [Source:HGNC Symbol;Acc:HGNC:6412]	-2.98065	0.00576732	1	0	1.0343	0	0.995275	0	0	0	2.18009	4.38774	2.61051	2.80265	1.79287	3.61431	1.00026	0.28994	2.62692	COX8A	ENSG00000176340	11	63742079	63744015	+	507	protein_coding	cytochrome c oxidase subunit 8A [Source:HGNC Symbol;Acc:HGNC:2294]	-1.72715	4.29725e-05	0.0238168	219.747	165.153	215.842	296.643	778.812	913.518	200.247	662.991	ENSG00000034713	1835.68
RP11-142O6.1	ENSG00000266371	17	29460200	29465536	+	2780	sense_intronic		-3.0247	0.033487	1	0	0	0	0	0	1.03318	0	1.09004	2.19387	0	2.80265	6.27506	1.80716	0	0.147598	2.02411	TSPEAR	ENSG00000175894	21	45917775	46131495	-	4409	protein_coding	thrombospondin type laminin G domain and EAR repeats [Source:HGNC Symbol;Acc:HGNC:1268]	-2.27196	6.37984e-05	0.0313271	5.35969	9.60192	14.92	48.4104	46.3704	48.6669	9.96053	47.8159	ENSG00000034971	1358.68
SERPINB10	ENSG00000242550	18	61564408	61603345	+	2700	protein_coding	serpin family B member 10 [Source:HGNC Symbol;Acc:HGNC:8942]	-3.10216	0.00821151	1	0	1.0343	1.07044	0.995275	0	0	0	6.54026	2.19387	11.3122	0.934215	0	4.51789	1.00026	0.44286	3.78553	SPACA6P	ENSG00000182310	19	52196593	52215640	+	3648	processed_transcript	sperm acrosome associated 6 [Source:HGNC Symbol;Acc:HGNC:27113]	-1.76984	6.41809e-05	0.0313271	52.7036	54.7309	52.7172	87.5508	249.768	208.862	53.3839	182.06	ENSG00000035115	2309.32
PTN	ENSG00000105894	7	136912088	137028611	-	1713	protein_coding	pleiotrophin [Source:HGNC Symbol;Acc:HGNC:9630]	-3.14745	8.61906e-06	0.0195734	2.01671	2.06861	0	7.9622	4.79454	3.09955	4.16777	19.6208	19.7448	11.3122	68.1977	0	69.5756	26.0069	3.4442	30.6368	ARL6IP4	ENSG00000182196	12	123464607	123467456	+	2777	protein_coding	ADP ribosylation factor like GTPase 6 interacting protein 4 [Source:HGNC Symbol;Acc:HGNC:18076]	-2.33815	6.89985e-05	0.0318677	9.8261	22.0844	10.9413	31.9303	79.0405	105.445	14.2839	72.1386	ENSG00000035141	1119.95
KCNMB4	ENSG00000135643	12	70760056	70828072	+	4874	protein_coding	potassium calcium-activated channel subfamily M regulatory beta subunit 4 [Source:HGNC Symbol;Acc:HGNC:6289]	-3.17976	0.00523171	0.418395	1.00836	0	5.35221	1.99055	0.958909	0	0	0	0	14.7929	12.1448	19.7216	37.0467	0	1.33	11.958	CEBPD	ENSG00000221869	8	48649471	48651648	-	2178	protein_coding	CCAAT/enhancer binding protein delta [Source:HGNC Symbol;Acc:HGNC:1835]	-1.16807	7.38008e-05	0.0329307	6502.2	6415.04	7216.29	11355.9	15871.3	18014.9	6711.18	15080.7	ENSG00000035403	3540.16
RP1-212P9.3	ENSG00000233427	1	29196995	29203848	-	1085	antisense		-3.20116	0.0065911	1	1.00836	0	0	0	0	0	0	2.18009	1.09693	4.35084	3.73686	2.68931	0.903579	1.00026	0.144051	2.2797	LCNL1	ENSG00000214402	9	139876356	139880862	+	4052	protein_coding	lipocalin like 1 [Source:HGNC Symbol;Acc:HGNC:34436]	-2.9099	8.12781e-05	0.0346515	20.5455	11.5223	10.9413	11.3301	113.818	198.723	14.3364	107.957	ENSG00000035499	74.9832
RP11-60H5.1	ENSG00000260840	2	85291231	85294470	-	3137	lincRNA	long intergenic non-protein coding RNA 1964 [Source:HGNC Symbol;Acc:HGNC:52789]	-3.20798	0.00310209	1	1.00836	2.06861	0	0	0	0	0	4.36018	3.2908	0.870169	3.73686	1.79287	2.71074	12.0032	0.439566	4.10926	HIST2H2AA3	ENSG00000183558	1	149813505	149814478	-	974	protein_coding	NA	-2.86582	9.50372e-05	0.0395046	3.57313	5.76115	8.95198	13.3901	69.5556	49.6808	6.09542	44.2088	ENSG00000035664	573.081
ARSJ	ENSG00000180801	4	114821440	114900883	-	5024	protein_coding	arylsulfatase family member J [Source:HGNC Symbol;Acc:HGNC:26286]	-3.23486	0.00552577	1	0	1.0343	0	1.99055	0	0	0	0	8.77547	0.870169	9.34215	5.37862	1.80716	3.00079	0.432122	4.16777	RCN3	ENSG00000142552	19	50030875	50050219	+	2093	protein_coding	reticulocalbin 3 [Source:HGNC Symbol;Acc:HGNC:21145]	-1.10992	0.000119906	0.0464347	1536.44	1166.63	1051.36	2558.54	2902.37	2643.22	1251.48	2701.38	ENSG00000035681	2319.07
RP11-653J6.1	ENSG00000261318	15	66570836	66585695	-	578	antisense		-3.24155	0.0351418	1	0	0	0	0	0	0	0	0	2.19387	2.61051	0	2.68931	0.903579	4.00106	0	1.77119	GPR162	ENSG00000250510	12	6930711	6939136	+	3295	protein_coding	G protein-coupled receptor 162 [Source:HGNC Symbol;Acc:HGNC:16693]	-1.71023	0.000120087	0.0464347	359.992	245.809	228.773	392.434	1417.46	921.63	278.191	910.507	ENSG00000035687	2801.43
YBX1P6	ENSG00000213539	9	112295110	112296612	-	1002	pseudogene	Y-box binding protein 1 pseudogene 6 [Source:HGNC Symbol;Acc:HGNC:42427]	-3.26589	0.0202401	1	0	0	0	0	0	1.03318	0	1.09004	0	1.74034	3.73686	0	8.13221	2.00053	0.147598	2.38571	RP11-23P13.6	ENSG00000174171	15	42184991	42190773	+	3651	antisense		-1.80872	0.000169915	0.0588579	221.534	103.701	63.6585	285.313	417.334	661.059	129.631	454.568	ENSG00000035720	13.8472
KBTBD12	ENSG00000187715	3	127634075	127706514	+	5818	protein_coding	kelch repeat and BTB domain containing 12 [Source:HGNC Symbol;Acc:HGNC:25731]	-3.32717	0.0132492	1	0	1.0343	1.07044	0	0	0	0	1.09004	3.2908	0.870169	0	12.5501	5.42147	0	0.300678	3.31752	RBKS	ENSG00000171174	2	28004231	28113965	-	3973	protein_coding	ribokinase [Source:HGNC Symbol;Acc:HGNC:30325]	-2.67429	0.000173775	0.0589666	24.1186	17.2835	7.95732	14.4201	142.273	159.181	16.4531	105.291	ENSG00000035862	1489.43
AC007365.1	ENSG00000233694	2	64834109	64843616	+	1929	lincRNA		-3.38085	0.0168017	1	0	0	1.07044	0	0	0	0	1.09004	0	0	7.47372	0.896437	2.71074	6.00159	0.15292	2.59608	RNU4-62P	ENSG00000222057	3	121374322	121374451	-	130	snRNA	RNA, U4 small nuclear 62, pseudogene [Source:HGNC Symbol;Acc:HGNC:46998]	-4.49726	0.000224924	0.0713883	2.67984	0.960192	0.994665	0	32.6701	73.0004	1.5449	35.2235	ENSG00000035928	4111.58
TERF1P4	ENSG00000215102	X	83003833	83004947	-	1115	pseudogene	telomeric repeat binding factor 1 pseudogene 4 [Source:HGNC Symbol;Acc:HGNC:38500]	-3.38904	0.0109557	1	0	0	0	0	0.958909	0	0	9.8104	2.19387	0.870169	3.73686	0	0.903579	1.00026	0.136987	2.64502	HLA-DQB1-AS1	ENSG00000223534	6	32627657	32628506	+	552	antisense	HLA-DQB1 antisense RNA 1 [Source:HGNC Symbol;Acc:HGNC:39762]	-4.36133	0.000228632	0.0713883	0	2.88058	0	11.3301	18.9697	28.389	0.960192	19.5629	ENSG00000036054	3130.86
SH3RF3-AS1	ENSG00000259863	2	109743783	109745386	-	1604	lincRNA	SH3RF3 antisense RNA 1 [Source:HGNC Symbol;Acc:HGNC:44168]	-3.42263	0.0106565	1	1.00836	0	0	0	0	0	0	0	3.2908	7.83152	2.80265	0	2.71074	2.00053	0.144051	2.66232	C11orf89	ENSG00000184682	11	1910375	1912084	-	1710	protein_coding	NA	-1.45675	0.000237627	0.0713883	439.494	332.226	547.066	633.456	1614.53	1371.8	439.595	1206.6	ENSG00000036257	4567.71
FMO3	ENSG00000007933	1	171060018	171086959	+	3463	protein_coding	flavin containing monooxygenase 3 [Source:HGNC Symbol;Acc:HGNC:3771]	-3.47667	0.00201855	0.26804	0	0	2.14089	0.995275	0	2.06637	0	4.36018	36.1988	2.61051	0	10.7572	2.71074	1.00026	0.743218	8.23396	RP11-229P13.19	ENSG00000238268	9	139869546	139871433	+	686	processed_transcript	NA	-2.07181	0.000242787	0.0713883	34.838	44.1688	62.6639	55.6205	187.589	351.821	47.2236	198.344	ENSG00000036448	79.7745
RP11-195B3.1	ENSG00000227338	10	3308195	3309207	+	463	lincRNA		-3.47692	0.00408996	1	0	0	0	0	0	0	2.08388	1.09004	2.19387	5.22101	1.86843	7.1715	8.13221	0	0.297698	3.66815	LCN2	ENSG00000148346	9	130911350	130915734	+	2057	protein_coding	lipocalin 2 [Source:HGNC Symbol;Acc:HGNC:6526]	-2.08655	0.00024473	0.0713883	57.17	88.3376	124.333	85.4908	464.758	595.156	89.9469	381.801	ENSG00000036473	1.0816
FAM21B	ENSG00000152726	10	47894023	47949412	+	4382	protein_coding	NA	-3.52812	6.27573e-05	0.0524311	1.00836	3.10291	4.28177	4.97637	5.75345	9.29865	3.12583	3.27013	125.05	111.382	2.80265	10.7572	105.719	5.00132	4.50676	51.9974	LINC00987	ENSG00000237248	12	9392599	9395635	+	2459	lincRNA	long intergenic non-protein coding RNA 987 [Source:HGNC Symbol;Acc:HGNC:48911]	-2.22947	0.000275456	0.0739695	16.0791	11.5223	4.97332	28.8403	52.6936	71.9865	10.8582	51.1735	ENSG00000036530	30.0276
MICD	ENSG00000229390	6	29938578	29940241	-	813	pseudogene	MHC class I polypeptide-related sequence D (pseudogene) [Source:HGNC Symbol;Acc:HGNC:7093]	-3.55034	0.00437999	0.380176	5.04178	1.0343	0	0	0	0	0	1.09004	23.0356	26.9752	0	15.2394	0	5.00132	0.868012	10.1917	RP11-701P16.1	ENSG00000249138	4	185719450	185720200	-	751	pseudogene	proteoglycan 3 pseudogene [Source:NCBI gene;Acc:643036]	-3.00683	0.00028502	0.0739698	6.25297	9.60192	5.96799	7.21007	131.734	36.5002	7.27429	58.4814	ENSG00000036549	3677.71
CTC-210G5.1	ENSG00000250328	5	121772192	121814782	-	2265	antisense	uncharacterized LOC153163 [Source:NCBI gene;Acc:153163]	-3.57288	0.00826073	1	1.00836	0	0	0	0	0	0	0	1.09693	5.22101	5.60529	1.79287	0	7.00185	0.144051	2.95971	HIST2H2AA4	ENSG00000203812	1	149822643	149823191	+	549	protein_coding	histone cluster 2 H2A family member a3 [Source:HGNC Symbol;Acc:HGNC:4736]	-2.92839	0.000293619	0.0739698	9.8261	6.72134	5.96799	5.15005	90.6331	76.042	7.50514	57.2751	ENSG00000036565	7.30138
C4orf17	ENSG00000138813	4	100432161	100463460	+	3261	protein_coding	chromosome 4 open reading frame 17 [Source:HGNC Symbol;Acc:HGNC:25274]	-3.62952	0.0159451	1	0	0	0	0	0	0	0	2.18009	0	4.35084	0	1.79287	0.903579	7.00185	0	2.31846	PRSS21	ENSG00000007038	16	2867164	2876305	+	1984	protein_coding	protease, serine 21 [Source:HGNC Symbol;Acc:HGNC:9485]	-2.41418	0.000310546	0.0750117	38.4111	13.4427	9.94665	31.9303	93.7947	204.807	20.6001	110.177	ENSG00000036672	46.8875
RMST	ENSG00000255794	12	97825431	97958813	+	5166	processed_transcript	rhabdomyosarcoma 2 associated transcript (non-protein coding) [Source:HGNC Symbol;Acc:HGNC:29893]	-3.71972	0.000454537	0.118363	0	0	2.14089	0	3.83563	0	0	0	6.5816	7.83152	45.7765	5.37862	10.8429	3.00079	0.853789	11.3446	DDIT4	ENSG00000168209	10	74033678	74035794	+	2058	protein_coding	DNA damage inducible transcript 4 [Source:HGNC Symbol;Acc:HGNC:24944]	-1.79309	0.000317512	0.0750117	219.747	180.516	166.109	233.812	520.613	1208.56	188.791	654.329	ENSG00000036828	287.064
CTC-453G23.8	ENSG00000268583	19	48707340	48716411	+	566	antisense		-3.76623	0.0169222	1	0	0	0	0	0	0	0	8.72035	6.5816	0.870169	0	0.896437	0	1.00026	0	2.58126	SORBS3	ENSG00000120896	8	22402499	22433301	+	6110	protein_coding	sorbin and SH3 domain containing 3 [Source:HGNC Symbol;Acc:HGNC:30907]	-1.28405	0.000317675	0.0750117	316.222	265.973	187.992	651.996	436.303	787.796	256.729	625.365	ENSG00000037042	242.831
RP11-96C23.9	ENSG00000237280	10	88873711	88875280	+	688	sense_intronic		-3.79474	0.00466607	1	0	0	0	0	0	0	0	1.09004	0	0.870169	3.73686	2.68931	1.80716	8.00212	0	2.59938	DNAJB5	ENSG00000137094	9	34989638	34998897	+	5891	protein_coding	DnaJ heat shock protein family (Hsp40) member B5 [Source:HGNC Symbol;Acc:HGNC:14887]	-1.58574	0.000320312	0.0750117	52.7036	45.129	88.5252	109.181	200.236	249.418	62.1193	186.278	ENSG00000037241	361.639
LINC00431	ENSG00000225760	13	111635654	111642911	+	684	lincRNA	long intergenic non-protein coding RNA 431 [Source:HGNC Symbol;Acc:HGNC:42766]	-4.42055	0.00278193	0.323008	0	0	0	0.995275	0	0	0	0	14.2601	9.57186	0.934215	0	12.6501	0	0.142182	5.34519	FOS	ENSG00000170345	14	75745477	75748933	+	3238	protein_coding	Fos proto-oncogene, AP-1 transcription factor subunit [Source:HGNC Symbol;Acc:HGNC:3796]	-1.75937	0.000331717	0.0766036	6251.18	12452.7	9491.09	9989.03	47558.1	37906.5	9398.33	31817.9	ENSG00000037280	13.2102
STK19P	ENSG00000250535	6	31981047	31981564	+	211	pseudogene	serine/threonine kinase 19B (pseudogene) [Source:HGNC Symbol;Acc:HGNC:21668]	-5.42983	0.0326365	0.692332	0	0	0	0	0	1.03318	0	0	15.3571	33.9366	0	25.9967	0	0	0.147598	10.7558	LINC01004	ENSG00000228393	7	104590762	104653491	-	1131	antisense	long intergenic non-protein coding RNA 1004 [Source:HGNC Symbol;Acc:HGNC:48961]	-1.84186	0.000381975	0.083567	48.2372	23.0446	31.8293	52.5305	140.165	177.431	34.3704	123.376	ENSG00000037474	2967.01
																												TMA7	ENSG00000232112	3	48481667	48485616	+	1139	protein_coding	translation machinery associated 7 homolog [Source:HGNC Symbol;Acc:HGNC:26932]	-1.2429	0.000414631	0.0861775	260.838	346.629	395.877	524.275	1003.29	846.601	334.448	791.388	ENSG00000037637	2206.85
																												BGLAP	ENSG00000242252	1	156211753	156213112	+	1190	protein_coding	bone gamma-carboxyglutamate protein [Source:HGNC Symbol;Acc:HGNC:1043]	-1.85502	0.000418464	0.0861775	16.0791	12.4825	15.9146	33.9903	59.0169	67.9309	14.8254	53.646	ENSG00000037749	2073.11
																												NFKBIA	ENSG00000100906	14	35870717	35873955	-	2373	protein_coding	NFKB inhibitor alpha [Source:HGNC Symbol;Acc:HGNC:7797]	-1.15442	0.000422537	0.0861775	1816.04	2257.41	2905.42	3758.5	6015.51	5759.93	2326.29	5177.98	ENSG00000037757	289.459
																												MMP8	ENSG00000118113	11	102582526	102597781	-	3438	protein_coding	matrix metallopeptidase 8 [Source:HGNC Symbol;Acc:HGNC:7175]	-1.9157	0.000438011	0.0861775	15.1858	13.4427	32.8239	41.2004	91.6869	98.3477	20.4841	77.0783	ENSG00000037897	170.885
																												CHMP4BP1	ENSG00000258469	14	55765362	55765949	+	588	pseudogene	charged multivesicular body protein 4B pseudogene 1 [Source:HGNC Symbol;Acc:HGNC:43616]	-3.84464	0.000438552	0.0861775	3.57313	1.92038	0	3.09003	27.4007	49.6808	1.83117	26.7238	ENSG00000037965	0.747174
																												AZU1	ENSG00000172232	19	825097	832017	+	1792	protein_coding	azurocidin 1 [Source:HGNC Symbol;Acc:HGNC:913]	-1.99562	0.000466711	0.0888367	27.6917	18.2436	30.8346	31.9303	118.034	156.14	25.59	102.035	ENSG00000038002	861.906
																												AC005306.3	ENSG00000267283	19	1989400	1990369	+	935	antisense		-1.26262	0.000480521	0.0888367	170.617	110.422	133.285	230.722	411.01	352.835	138.108	331.523	ENSG00000038210	1718.53
																												WASH6P	ENSG00000182484	X	155250491	155255375	+	4618	pseudogene	WAS protein family homolog 6 pseudogene [Source:HGNC Symbol;Acc:HGNC:31685]	-1.59015	0.000480662	0.0888367	40.1977	33.6067	46.7492	64.8906	129.626	168.306	40.1845	120.941	ENSG00000038219	5794.82
																												CTB-133G6.2	ENSG00000267852	19	7455408	7459925	-	363	antisense		-2.57533	0.000513159	0.0917452	11.6127	10.5621	12.9306	10.3001	55.8553	142.959	11.7018	69.7048	ENSG00000038274	3482.64
																												FAM195B	ENSG00000225663	17	79780287	79791178	-	3676	protein_coding	MAPK regulated corepressor interacting protein 1 [Source:HGNC Symbol;Acc:HGNC:28007]	-1.92459	0.000523437	0.0925871	54.4902	42.2484	37.7973	45.3204	196.02	269.696	44.8453	170.346	ENSG00000038295	128.825
																												AC013437.6	ENSG00000225476	2	143856467	143857502	-	714	pseudogene	mitochondrially encoded cytochrome c oxidase III pseudogene 5 [Source:HGNC Symbol;Acc:HGNC:52123]	-2.63337	0.000544499	0.0952988	8.03953	11.5223	0	27.8103	51.6398	42.5835	6.52061	40.6779	ENSG00000038358	825.382
																												DEFA3	ENSG00000239839	8	6873391	6875823	-	498	protein_coding	defensin alpha 3 [Source:HGNC Symbol;Acc:HGNC:2762]	-2.06343	0.000570864	0.0959592	76.8222	92.1784	324.261	204.972	1022.26	833.421	164.42	686.883	ENSG00000038382	3245.8
																												FOLR3	ENSG00000110203	11	71825915	71850936	+	1394	protein_coding	folate receptor 3 [Source:HGNC Symbol;Acc:HGNC:3795]	-2.08107	0.000571099	0.0959592	353.739	485.857	279.501	699.376	3600.03	435.974	373.032	1578.46	ENSG00000038427	3732.87
																												MAPRE3	ENSG00000084764	2	27193480	27250064	+	3459	protein_coding	microtubule associated protein RP/EB family member 3 [Source:HGNC Symbol;Acc:HGNC:6892]	-1.07516	0.000613642	0.0990585	166.15	208.362	188.986	318.273	423.657	445.099	187.833	395.676	ENSG00000038532	1406.93
																												CLIC3	ENSG00000169583	9	139889087	139891255	-	1177	protein_coding	chloride intracellular channel 3 [Source:HGNC Symbol;Acc:HGNC:2064]	-2.09672	0.00063383	0.101334	192.055	157.471	196.944	140.081	512.182	1685.09	182.157	779.118	ENSG00000038945	451.585
																												C4orf48	ENSG00000243449	4	2043689	2045697	+	571	protein_coding	chromosome 4 open reading frame 48 [Source:HGNC Symbol;Acc:HGNC:34437]	-1.56175	0.000644348	0.101384	110.767	111.382	74.5998	120.511	387.825	368.044	98.9163	292.127	ENSG00000039068	9496.17
																												NPIPB15	ENSG00000196436	16	74411776	74425978	+	1428	protein_coding	nuclear pore complex interacting protein family member B15 [Source:HGNC Symbol;Acc:HGNC:34409]	-1.57498	0.000712926	0.107659	108.087	62.4125	81.5625	114.331	246.606	390.349	84.0207	250.429	ENSG00000039123	2840.16
																												RAB4B	ENSG00000167578	19	41284121	41302847	+	3935	protein_coding	RAB4B, member RAS oncogene family [Source:HGNC Symbol;Acc:HGNC:9782]	-1.40379	0.000730693	0.107659	324.261	226.605	219.821	323.423	794.62	921.63	256.896	679.891	ENSG00000039139	234.383
																												PHOSPHO1	ENSG00000173868	17	47300724	47308128	-	2375	protein_coding	phosphoethanolamine/phosphocholine phosphatase [Source:HGNC Symbol;Acc:HGNC:16815]	-1.26129	0.000737952	0.107659	3178.3	5431.8	6899.99	8837.48	16187.5	12153.5	5170.03	12392.8	ENSG00000039319	2099.48
																												RP11-7F17.5	ENSG00000246548	14	77507407	77535846	+	2924	lincRNA	long intergenic non-protein coding RNA 2288 [Source:HGNC Symbol;Acc:HGNC:27505]	-1.20034	0.000747185	0.10803	85.755	75.8551	65.6479	146.261	162.296	213.932	75.7527	174.163	ENSG00000039523	284.321
																												RP11-247I13.3	ENSG00000214093	22	31955469	31955925	+	457	pseudogene		-4.34695	0.000767111	0.109955	0	0	2.98399	3.09003	31.6162	24.3335	0.994665	19.6799	ENSG00000039537	2.79753
																												S100B	ENSG00000160307	21	48018875	48025121	-	1448	protein_coding	S100 calcium binding protein B [Source:HGNC Symbol;Acc:HGNC:10500]	-2.28328	0.000807032	0.114688	35.7313	19.2038	91.5091	60.7706	144.381	506.947	48.8147	237.366	ENSG00000039560	988.704
																												MIR24-2	ENSG00000267519	19	13945330	13947173	-	1844	lincRNA		-1.66355	0.000833558	0.116467	678.894	429.206	745.004	597.405	3178.48	2094.71	617.701	1956.86	ENSG00000039600	20.1873
																												MT-TC	ENSG00000210140	MT	5761	5826	-	66	Mt_tRNA	mitochondrially encoded tRNA cysteine [Source:HGNC Symbol;Acc:HGNC:7477]	-1.74248	0.000879687	0.121791	165.257	732.626	698.255	905.378	1755.75	2678.71	532.046	1779.95	ENSG00000039650	524.122
																												CRIP1	ENSG00000213145	14	105952654	105955284	+	2485	protein_coding	cysteine rich protein 1 [Source:HGNC Symbol;Acc:HGNC:2360]	-1.6553	0.000897288	0.121791	127.739	121.944	112.397	122.571	375.179	642.809	120.694	380.186	ENSG00000039987	7.3766
																												TCAP	ENSG00000173991	17	37820440	37822808	+	2123	protein_coding	titin-cap [Source:HGNC Symbol;Acc:HGNC:11610]	-1.57799	0.000899409	0.121791	68.7827	49.93	34.8133	73.1307	202.344	183.515	51.1753	152.996	ENSG00000040199	951.203
																												CCND3	ENSG00000112576	6	41902671	42018095	-	5300	protein_coding	cyclin D3 [Source:HGNC Symbol;Acc:HGNC:1585]	-1.14264	0.000908287	0.121791	4143.04	3172.47	4618.23	5548.66	9889.54	10909.5	3977.91	8782.57	ENSG00000040275	401.719
																												SNORD99	ENSG00000221539	1	28905261	28905334	-	74	snoRNA	small nucleolar RNA, C/D box 99 [Source:HGNC Symbol;Acc:HGNC:32762]	-2.76609	0.000997847	0.130639	6.25297	1.92038	2.98399	9.27008	34.7778	32.4446	3.71912	25.4975	ENSG00000040341	2189.69
																												RP11-134P9.3	ENSG00000231507	1	203256280	203257929	+	837	lincRNA	long intergenic non-protein coding RNA 1353 [Source:HGNC Symbol;Acc:HGNC:50580]	-1.86114	0.00100913	0.131085	24.1186	12.4825	11.936	30.9003	82.2021	63.8753	16.179	58.9926	ENSG00000040487	278.991
																												CHST7	ENSG00000147119	X	46433219	46457843	+	2289	protein_coding	carbohydrate sulfotransferase 7 [Source:HGNC Symbol;Acc:HGNC:13817]	-1.33349	0.00110467	0.140208	245.652	217.964	323.266	321.363	792.512	868.907	262.294	660.927	ENSG00000040531	645.037
																												Y_RNA	ENSG00000202019	22	31626057	31626158	-	102	misc_RNA	Y RNA [Source:RFAM;Acc:RF00019]	-2.89047	0.00117101	0.144226	2.67984	5.76115	7.95732	3.09003	62.1785	55.7642	5.4661	40.3442	ENSG00000040608	111.068
																												C8G	ENSG00000176919	9	139839698	139841426	+	1024	protein_coding	complement C8 gamma chain [Source:HGNC Symbol;Acc:HGNC:1354]	-2.18578	0.00120847	0.146118	14.2925	4.80096	13.9253	17.5102	53.7475	79.0837	11.0063	50.1138	ENSG00000040633	753.124
																												RP3-328E19.4	ENSG00000223491	1	148000213	148000494	+	282	pseudogene	NA	-2.00753	0.00121274	0.146118	13.3992	16.3233	19.8933	22.6602	55.8553	120.653	16.5386	66.3896	ENSG00000040731	3.4745
																												KIAA1045	ENSG00000122733	9	34957484	34982541	+	5934	protein_coding	PHD finger protein 24 [Source:HGNC Symbol;Acc:HGNC:29180]	-1.35584	0.00125582	0.147044	27.6917	32.6465	33.8186	93.7308	82.2021	64.8892	31.3856	80.274	ENSG00000040933	1382.32
																												SHKBP1	ENSG00000160410	19	41082757	41097305	+	3936	protein_coding	SH3KBP1 binding protein 1 [Source:HGNC Symbol;Acc:HGNC:19214]	-1.02299	0.00126511	0.147044	4246.66	6875.93	5066.82	10812	13228.2	8858.39	5396.47	10966.2	ENSG00000041353	3870.01
																												FKBP5	ENSG00000096060	6	35541362	35696360	-	10628	protein_coding	FK506 binding protein 5 [Source:HGNC Symbol;Acc:HGNC:3721]	-1.15404	0.00128401	0.147044	1569.5	1412.44	1688.94	4933.74	3389.25	2071.39	1556.96	3464.8	ENSG00000041357	2365.06
																												TMEM88	ENSG00000167874	17	7758383	7759417	+	875	protein_coding	transmembrane protein 88 [Source:HGNC Symbol;Acc:HGNC:32371]	-1.21932	0.00129118	0.147044	167.937	168.994	121.349	241.022	511.128	315.321	152.76	355.824	ENSG00000041515	67.8098
																												TIMP1	ENSG00000102265	X	47441712	47446188	+	1790	protein_coding	TIMP metallopeptidase inhibitor 1 [Source:HGNC Symbol;Acc:HGNC:11820]	-1.24424	0.00133059	0.149059	544.902	992.838	729.089	2641.97	1153.99	1573.56	755.61	1789.84	ENSG00000041802	1951.3
																												CFD	ENSG00000197766	19	859453	863453	+	1235	protein_coding	complement factor D [Source:HGNC Symbol;Acc:HGNC:2771]	-1.25173	0.00147902	0.16073	1846.41	873.775	1105.07	1993.07	2861.26	4255.31	1275.09	3036.55	ENSG00000041880	659.812
																												CORO7	ENSG00000262246	16	4404543	4475706	-	8793	protein_coding	coronin 7 [Source:HGNC Symbol;Acc:HGNC:26161]	-1.1175	0.00150542	0.16153	794.127	685.577	704.223	927.008	1801.07	2010.55	727.976	1579.54	ENSG00000041982	3233.74
																												TWF2	ENSG00000247596	3	52262626	52273276	-	1824	protein_coding	twinfilin actin binding protein 2 [Source:HGNC Symbol;Acc:HGNC:9621]	-1.2203	0.00156744	0.167063	510.957	536.747	454.562	586.075	1532.33	1381.94	500.755	1166.78	ENSG00000041988	231.373
																												GHRL	ENSG00000157017	3	10327359	10334631	-	2064	protein_coding	ghrelin and obestatin prepropeptide [Source:HGNC Symbol;Acc:HGNC:18129]	-1.27604	0.00160243	0.168578	130.419	97.9396	224.794	255.442	453.165	388.321	151.051	365.643	ENSG00000042062	184.221
																												RP11-455F5.5	ENSG00000261416	16	30194826	30196278	-	811	antisense		-1.11468	0.00160952	0.168578	108.087	82.5765	111.402	163.771	230.798	259.557	100.689	218.042	ENSG00000042088	709.705
																												CDC42EP2	ENSG00000149798	11	65082289	65089900	+	2452	protein_coding	CDC42 effector protein 2 [Source:HGNC Symbol;Acc:HGNC:16263]	-1.23677	0.00162515	0.168578	753.036	558.832	1014.56	1026.92	2499.79	1955.8	775.475	1827.5	ENSG00000042286	294.784
																												RP11-277L2.3	ENSG00000233368	1	149576594	149577296	-	558	lincRNA	NA	-2.4983	0.00165142	0.168578	12.5059	6.72134	6.96265	12.3601	113.818	22.3057	8.72998	49.4947	ENSG00000042304	2.40692
																												TMEM187	ENSG00000177854	X	153237778	153248646	+	1924	protein_coding	transmembrane protein 187 [Source:HGNC Symbol;Acc:HGNC:13705]	-1.25198	0.0016545	0.168578	44.6641	65.293	51.7226	128.751	93.7947	162.223	53.8932	128.256	ENSG00000042317	291.237
																												MROH6	ENSG00000204839	8	144648357	144655141	-	4408	protein_coding	maestro heat like repeat family member 6 [Source:HGNC Symbol;Acc:HGNC:27814]	-1.29591	0.0016549	0.168578	218.854	224.685	232.752	254.412	770.381	635.712	225.43	553.502	ENSG00000042429	1065.38
																												SUSD2	ENSG00000099994	22	24577227	24585078	+	5279	protein_coding	sushi domain containing 2 [Source:HGNC Symbol;Acc:HGNC:30667]	-1.57475	0.00169057	0.170086	25.9052	21.1242	26.8559	44.2904	62.1785	113.556	24.6284	73.3417	ENSG00000042445	3379.3
																												PODNL1	ENSG00000132000	19	14042000	14064204	-	4168	protein_coding	podocan like 1 [Source:HGNC Symbol;Acc:HGNC:26275]	-2.89172	0.0016981	0.170086	4.46641	0.960192	1.98933	11.3301	17.9158	26.3612	2.47198	18.5357	ENSG00000042493	4402.82
																												TSC22D3	ENSG00000157514	X	106956451	107020572	-	4766	protein_coding	TSC22 domain family member 3 [Source:HGNC Symbol;Acc:HGNC:3051]	-1.1614	0.00174621	0.172018	13652	9295.62	23173.7	28871.2	36428.2	37861.8	15373.8	34387.1	ENSG00000042753	927.912
																												LIME1	ENSG00000203896	20	62366815	62370456	+	2653	protein_coding	Lck interacting transmembrane adaptor 1 [Source:HGNC Symbol;Acc:HGNC:26016]	-1.32873	0.00175876	0.172018	92.9013	74.895	63.6585	103.001	218.152	260.571	77.1516	193.908	ENSG00000042781	115.236
																												TSPO	ENSG00000100300	22	43547520	43559248	+	1455	protein_coding	translocator protein [Source:HGNC Symbol;Acc:HGNC:1158]	-1.14071	0.00186694	0.177709	1808.89	2476.33	1868.97	2527.64	5729.91	5311.79	2051.4	4523.11	ENSG00000042813	31.6763
																												C19orf59	ENSG00000183019	19	7741514	7744712	+	1906	protein_coding	mast cell expressed membrane protein 1 [Source:HGNC Symbol;Acc:HGNC:27291]	-1.08364	0.00188601	0.177709	153.644	208.362	160.141	320.333	495.32	290.988	174.049	368.88	ENSG00000042832	189.561
																												RP4-740C4.7	ENSG00000272420	1	2294500	2295067	-	568	sense_intronic		-2.32158	0.00193271	0.180535	4.46641	5.76115	2.98399	18.5402	26.3468	21.2918	4.40385	22.0596	ENSG00000042980	250.505
																												RP11-529E10.6	ENSG00000261643	4	3505324	3506184	-	861	sense_overlapping		-1.64624	0.00195224	0.18134	14.2925	16.3233	12.9306	30.9003	53.7475	51.7086	14.5155	45.4521	ENSG00000043039	19.9571
																												UBL5	ENSG00000198258	19	9938568	9940791	+	1931	protein_coding	ubiquitin like 5 [Source:HGNC Symbol;Acc:HGNC:13736]	-1.23556	0.00197727	0.181772	862.91	667.333	674.383	816.797	2241.59	2133.23	734.875	1730.54	ENSG00000043093	2502.12
																												DEFA4	ENSG00000164821	8	6793344	6795860	-	617	protein_coding	defensin alpha 4 [Source:HGNC Symbol;Acc:HGNC:2763]	-2.18228	0.00201961	0.181861	8.93281	18.2436	20.888	11.3301	93.7947	112.542	16.0215	72.5557	ENSG00000043143	1384.51
																												C7orf61	ENSG00000185955	7	100054238	100061894	-	1191	protein_coding	chromosome 7 open reading frame 61 [Source:HGNC Symbol;Acc:HGNC:22135]	-1.53819	0.00203158	0.181861	27.6917	19.2038	20.888	38.1103	75.8788	83.1393	22.5945	65.7095	ENSG00000043355	0.558252
																												PBX4	ENSG00000105717	19	19672522	19729725	-	2548	protein_coding	PBX homeobox 4 [Source:HGNC Symbol;Acc:HGNC:13403]	-1.43273	0.00203707	0.181861	150.965	110.422	61.6692	142.141	338.293	392.377	107.685	290.937	ENSG00000043462	226.527
																												ADORA3	ENSG00000121933	1	112025970	112106584	-	4486	protein_coding	transmembrane and immunoglobulin domain containing 3 [Source:HGNC Symbol;Acc:HGNC:51375]	-1.35076	0.00204068	0.181861	36.6245	41.2882	78.5785	154.501	94.8486	149.042	52.1638	132.797	ENSG00000043514	1365.7
																												ATP5I	ENSG00000169020	4	666225	668127	-	940	protein_coding	ATP synthase, H+ transporting, mitochondrial Fo complex subunit E [Source:HGNC Symbol;Acc:HGNC:846]	-1.64156	0.00205605	0.181861	63.423	29.7659	50.7279	51.5005	197.074	200.751	47.9723	149.775	ENSG00000043591	513.446
																												RAB20	ENSG00000139832	13	111175417	111214080	-	1514	protein_coding	RAB20, member RAS oncogene family [Source:HGNC Symbol;Acc:HGNC:18260]	-1.10422	0.00205629	0.181861	190.269	180.516	97.4771	306.943	368.855	331.543	156.087	335.781	ENSG00000044012	0.174373
																												AC096558.1	ENSG00000228655	2	144052990	144238358	-	929	antisense		-2.8507	0.00214779	0.18667	5.35969	3.84077	3.97866	2.06002	51.6398	41.5697	4.39304	31.7565	ENSG00000044090	754.807
																												SERTAD1	ENSG00000197019	19	40927499	40931932	-	2114	protein_coding	SERTA domain containing 1 [Source:HGNC Symbol;Acc:HGNC:17932]	-1.33183	0.00215557	0.18667	125.059	184.357	131.296	165.832	467.92	475.516	146.904	369.756	ENSG00000044115	13516.2
																												HDAC10	ENSG00000100429	22	50683612	50689834	-	4951	protein_coding	histone deacetylase 10 [Source:HGNC Symbol;Acc:HGNC:18128]	-1.2578	0.00220006	0.189536	94.6878	72.9746	64.6532	117.421	171.781	266.654	77.4385	185.285	ENSG00000044446	850.308
																												RP11-347C12.3	ENSG00000258130	16	30215637	30220392	-	2707	protein_coding		-2.52096	0.00227314	0.193742	2.67984	8.64173	6.96265	9.27008	23.1852	71.9865	6.09474	34.8139	ENSG00000044459	453.194
																												KB-1208A12.3	ENSG00000245970	8	99053954	99056349	+	1989	antisense		-1.70582	0.00239371	0.19982	22.332	18.2436	22.8773	26.7802	72.7172	107.473	21.151	68.9901	ENSG00000044524	39.4258
																												GADD45G	ENSG00000130222	9	92219928	92221470	+	1322	protein_coding	growth arrest and DNA damage inducible gamma [Source:HGNC Symbol;Acc:HGNC:4097]	-1.48031	0.00241314	0.19982	28.585	36.4873	32.8239	71.0706	54.8014	147.015	32.6321	90.9622	ENSG00000044574	4716.88
																												P2RY11	ENSG00000244165	19	10222214	10226048	+	2295	protein_coding	purinergic receptor P2Y11 [Source:HGNC Symbol;Acc:HGNC:8540]	-1.41499	0.00242653	0.19982	90.2214	70.094	50.7279	84.4608	219.206	259.557	70.3478	187.741	ENSG00000046604	3421.9
																												DUSP1	ENSG00000120129	5	172195093	172198198	-	2019	protein_coding	dual specificity phosphatase 1 [Source:HGNC Symbol;Acc:HGNC:3064]	-1.3768	0.00242707	0.19982	15472.5	23742.7	17973.6	17878.9	74077.8	56558	19062.9	49504.9	ENSG00000046647	282.698
																												FUZ	ENSG00000010361	19	50310126	50320633	-	2951	protein_coding	fuzzy planar cell polarity protein [Source:HGNC Symbol;Acc:HGNC:26219]	-1.07357	0.00248622	0.19982	288.53	205.481	305.362	367.713	659.724	654.976	266.458	560.804	ENSG00000046651	1414.77
																												CYP27A1	ENSG00000135929	2	219646472	219680016	+	2983	protein_coding	cytochrome P450 family 27 subfamily A member 1 [Source:HGNC Symbol;Acc:HGNC:2605]	-1.16144	0.00251038	0.19982	443.068	680.776	431.684	728.217	1050.71	1700.3	518.509	1159.74	ENSG00000046653	297.449
																												NDUFB2	ENSG00000090266	7	140390577	140422590	+	4447	protein_coding	NADH:ubiquinone oxidoreductase subunit B2 [Source:HGNC Symbol;Acc:HGNC:7697]	-1.25052	0.0025268	0.19982	254.585	221.804	201.917	258.532	559.606	795.907	226.102	538.015	ENSG00000046774	1.03935
																												ECHDC3	ENSG00000134463	10	11784365	11806069	+	2185	protein_coding	enoyl-CoA hydratase domain containing 3 [Source:HGNC Symbol;Acc:HGNC:23489]	-1.46643	0.00255269	0.19982	61.6364	53.7707	98.4718	342.993	113.818	133.834	71.293	196.882	ENSG00000046889	186.727
																												RAMP1	ENSG00000132329	2	238767536	238820756	+	1234	protein_coding	receptor activity modifying protein 1 [Source:HGNC Symbol;Acc:HGNC:9843]	-2.71031	0.0025553	0.19982	1.78656	1.92038	6.96265	7.21007	30.5623	31.4307	3.55653	23.0677	ENSG00000047056	1391.61
																												CLC	ENSG00000105205	19	40221890	40228668	-	635	protein_coding	Charcot-Leyden crystal galectin [Source:HGNC Symbol;Acc:HGNC:2014]	-1.36805	0.00259481	0.19982	248.332	680.776	773.849	1061.94	1125.54	2207.25	567.652	1464.91	ENSG00000047188	2683.87
																												LINC00115	ENSG00000225880	1	761586	762902	-	1317	lincRNA	long intergenic non-protein coding RNA 115 [Source:HGNC Symbol;Acc:HGNC:26211]	-1.68351	0.00276526	0.208991	17.8656	16.3233	28.8453	27.8103	79.0405	95.306	21.0114	67.3856	ENSG00000047230	900.848
																												RP11-338E21.2	ENSG00000225195	12	65022124	65023756	+	281	sense_intronic		-2.8154	0.00283063	0.212963	1.78656	2.88058	2.98399	6.18006	21.0775	26.3612	2.55038	17.8729	ENSG00000047249	1805.36
																												B9D2	ENSG00000123810	19	41860326	41870078	-	1316	protein_coding	B9 protein domain 2 [Source:HGNC Symbol;Acc:HGNC:28636]	-1.05317	0.00284597	0.213153	265.305	242.929	208.88	328.573	667.101	492.752	239.038	496.142	ENSG00000047315	5489.05
																												CITED4	ENSG00000179862	1	41326729	41328018	-	1290	protein_coding	Cbp/p300 interacting transactivator with Glu/Asp rich carboxy-terminal domain 4 [Source:HGNC Symbol;Acc:HGNC:18696]	-1.08165	0.00292403	0.213236	134.885	103.701	89.5198	172.012	231.852	290.988	109.369	231.617	ENSG00000047346	1772.44
																												AVPI1	ENSG00000119986	10	99437181	99447080	-	1457	protein_coding	arginine vasopressin induced 1 [Source:HGNC Symbol;Acc:HGNC:30898]	-2.26063	0.00294814	0.213601	5.35969	8.64173	6.96265	16.4801	15.8081	67.9309	6.98802	33.4064	ENSG00000047365	5280.46
																												CTD-2006K23.1	ENSG00000261222	17	72595979	72603368	+	3602	lincRNA		-1.41908	0.00315382	0.217325	97.3677	90.258	78.5785	434.664	148.596	128.765	88.7347	237.342	ENSG00000047410	8874.95
																												RP11-489E7.4	ENSG00000272256	8	29940274	29940983	+	710	antisense		-2.47779	0.00315996	0.217325	7.14625	6.72134	2.98399	5.15005	49.532	39.5419	5.6172	31.408	ENSG00000047457	305.048
																												YRDC	ENSG00000196449	1	38268616	38273857	-	1826	protein_coding	yrdC N6-threonylcarbamoyltransferase domain containing [Source:HGNC Symbol;Acc:HGNC:28905]	-1.23167	0.00322186	0.217325	94.6878	89.2978	109.413	122.571	338.293	228.126	97.7996	229.663	ENSG00000047578	2104.31
																												CLEC10A	ENSG00000132514	17	6977856	6983626	-	2469	protein_coding	C-type lectin domain containing 10A [Source:HGNC Symbol;Acc:HGNC:16916]	-1.56039	0.0032246	0.217325	57.17	90.258	161.136	153.471	198.128	557.642	102.855	303.08	ENSG00000047579	264.35
																												UBALD1	ENSG00000153443	16	4658884	4665028	-	3619	protein_coding	UBA like domain containing 1 [Source:HGNC Symbol;Acc:HGNC:29576]	-1.12483	0.00325654	0.217325	508.277	383.117	419.748	515.005	1025.42	1319.08	437.047	953.166	ENSG00000047597	23.2669
																												APBA3	ENSG00000011132	19	3750817	3761697	-	5556	protein_coding	amyloid beta precursor protein binding family A member 3 [Source:HGNC Symbol;Acc:HGNC:580]	-1.02625	0.00327054	0.217325	529.716	421.524	449.588	595.345	1015.93	1242.02	466.943	951.1	ENSG00000047617	636.863
																												ARPC4	ENSG00000241553	3	9834179	9849410	+	3608	protein_coding	actin related protein 2/3 complex subunit 4 [Source:HGNC Symbol;Acc:HGNC:707]	-1.09051	0.00329109	0.217325	2298.41	1949.19	2342.44	2458.63	5699.34	5875.52	2196.68	4677.83	ENSG00000047621	710.912
																												POLR2E	ENSG00000099817	19	1086594	1095598	-	3991	protein_coding	RNA polymerase II subunit E [Source:HGNC Symbol;Acc:HGNC:9192]	-1.01959	0.00332095	0.217325	1089.8	1041.81	1004.61	1253.52	2399.67	2705.07	1045.41	2119.42	ENSG00000047634	270.26
																												AC004257.3	ENSG00000270143	19	15346330	15346819	-	490	lincRNA	NA	-1.5397	0.00332467	0.217325	51.8103	34.5669	38.7919	42.2304	147.542	174.39	41.723	121.387	ENSG00000047644	1373.06
																												HIST2H2AC	ENSG00000184260	1	149858525	149858961	+	437	protein_coding	histone cluster 2 H2A family member c [Source:HGNC Symbol;Acc:HGNC:4738]	-1.67029	0.00336197	0.217508	18.7589	9.60192	25.8613	29.8703	69.5556	73.0004	18.074	57.4754	ENSG00000047648	40.125
																												RNA5SP449	ENSG00000252680	18	9844714	9844843	-	130	rRNA	RNA, 5S ribosomal pseudogene 449 [Source:HGNC Symbol;Acc:HGNC:43349]	-3.34524	0.00338118	0.217903	1.78656	0.960192	0.994665	6.18006	18.9697	13.1806	1.24714	12.7768	ENSG00000047662	22.9374
																												MUC1	ENSG00000185499	1	155158300	155162707	-	2401	protein_coding	mucin 1, cell surface associated [Source:HGNC Symbol;Acc:HGNC:7508]	-1.7635	0.00339439	0.217909	12.5059	8.64173	8.95198	23.6902	45.3165	33.4585	10.0332	34.1551	ENSG00000047849	8207.7
																												RP11-7F17.4	ENSG00000258473	14	77514515	77552789	-	469	lincRNA		-5.22131	0.00344323	1	0	0	0	8.24007	3.16162	8.11115	0	6.50428	ENSG00000047932	2539.97
																												ALOX15B	ENSG00000179593	17	7942335	7952452	+	3028	protein_coding	arachidonate 15-lipoxygenase, type B [Source:HGNC Symbol;Acc:HGNC:434]	-2.01499	0.00347774	0.220104	5.35969	8.64173	8.95198	43.2604	13.7003	35.4863	7.65113	30.8157	ENSG00000047936	12.6553
																												MRPL12	ENSG00000262814	17	79670387	79674556	+	1028	protein_coding	mitochondrial ribosomal protein L12 [Source:HGNC Symbol;Acc:HGNC:10378]	-1.81792	0.00357479	0.220104	20.5455	12.4825	10.9413	19.5702	52.6936	83.1393	14.6564	51.801	ENSG00000048028	1724.58
																												RAB3A	ENSG00000105649	19	18307594	18314884	-	1818	protein_coding	RAB3A, member RAS oncogene family [Source:HGNC Symbol;Acc:HGNC:9777]	-1.9537	0.00360185	0.220104	7.14625	15.3631	4.97332	18.5402	46.3704	41.5697	9.16088	35.4934	ENSG00000048052	398.709
																												RP11-373D23.2	ENSG00000270640	2	28619682	28619977	+	296	sense_intronic		-2.66197	0.00360836	0.220104	3.57313	2.88058	3.97866	4.12004	27.4007	34.4724	3.47745	21.9977	ENSG00000048140	955.386
																												TOPORS-AS1	ENSG00000235453	9	32551142	32567003	+	2206	antisense	small integral membrane protein 27 [Source:HGNC Symbol;Acc:HGNC:31420]	-1.37779	0.0036141	0.220104	66.1028	74.895	57.6905	75.1907	274.007	167.293	66.2294	172.163	ENSG00000048162	366.665
																												TUBB4B	ENSG00000188229	9	140135665	140138159	+	2111	protein_coding	tubulin beta 4B class IVb [Source:HGNC Symbol;Acc:HGNC:20771]	-1.08482	0.00367507	0.220866	833.432	1102.3	1081.2	1161.85	2843.35	2393.8	1005.64	2133	ENSG00000048342	1543.43
																												B4GALNT4	ENSG00000182272	11	369796	382116	+	3761	protein_coding	beta-1,4-N-acetyl-galactosaminyltransferase 4 [Source:HGNC Symbol;Acc:HGNC:26315]	-2.2794	0.00369202	0.220866	2.67984	16.3233	11.936	9.27008	65.3401	75.0282	10.313	49.8795	ENSG00000048392	1874.05
																												TMEM256	ENSG00000205544	17	7306294	7307456	-	707	protein_coding	transmembrane protein 256 [Source:HGNC Symbol;Acc:HGNC:28618]	-1.70978	0.00369283	0.220866	35.7313	18.2436	16.9093	29.8703	72.7172	129.778	23.6281	77.4553	ENSG00000048405	2052.76
																												ARRDC1	ENSG00000197070	9	140500106	140509812	+	3821	protein_coding	arrestin domain containing 1 [Source:HGNC Symbol;Acc:HGNC:28633]	-1.05173	0.00378288	0.224819	1895.54	1351.95	1666.06	2085.77	3240.66	4859.59	1637.85	3395.34	ENSG00000048462	32.2409
																												LIMS2	ENSG00000072163	2	128395956	128439360	-	8487	protein_coding	LIM zinc finger domain containing 2 [Source:HGNC Symbol;Acc:HGNC:16084]	-2.0593	0.00385159	0.227093	35.7313	22.0844	0.994665	58.7105	73.7711	113.556	19.6034	82.0126	ENSG00000048471	3690.6
																												TBC1D10A	ENSG00000099992	22	30687979	30723035	-	7047	protein_coding	TBC1 domain family member 10A [Source:HGNC Symbol;Acc:HGNC:23609]	-1.09518	0.00389797	0.229016	424.309	367.753	331.223	442.904	835.721	1121.37	374.428	799.997	ENSG00000048540	15.9926
																												NAA10	ENSG00000102030	X	153194695	153200676	-	4742	protein_coding	N(alpha)-acetyltransferase 10, NatA catalytic subunit [Source:HGNC Symbol;Acc:HGNC:18704]	-1.12478	0.00396889	0.232007	351.953	217.003	209.874	335.783	628.108	735.073	259.61	566.321	ENSG00000048544	4445.73
																												VPS37C	ENSG00000167987	11	60897728	60929089	-	3960	protein_coding	VPS37C, ESCRT-I subunit [Source:HGNC Symbol;Acc:HGNC:26097]	-1.07799	0.00398041	0.232007	399.297	494.499	709.196	714.826	1500.71	1168.01	534.33	1127.85	ENSG00000048545	24.9813
																												SPNS3	ENSG00000182557	17	4336983	4391503	+	2684	protein_coding	sphingolipid transporter 3 (putative) [Source:HGNC Symbol;Acc:HGNC:28433]	-1.20566	0.00401864	0.232007	118.806	88.3376	99.4665	141.111	198.128	368.044	102.204	235.761	ENSG00000048649	3926.44
																												CD52	ENSG00000169442	1	26644448	26647014	+	935	protein_coding	CD52 molecule [Source:HGNC Symbol;Acc:HGNC:1804]	-1.104	0.00410622	0.236242	2419.9	2719.26	2282.76	2821.2	5135.52	7996.58	2473.97	5317.77	ENSG00000048707	17800.1
																												SLC29A1	ENSG00000112759	6	44187242	44201888	+	3433	protein_coding	solute carrier family 29 member 1 (Augustine blood group) [Source:HGNC Symbol;Acc:HGNC:11003]	-1.06103	0.00414198	0.236662	96.4744	156.511	193.96	246.172	326.701	358.918	148.982	310.597	ENSG00000048740	3271.51
																												CYP2S1	ENSG00000167600	19	41698954	41713444	+	2874	protein_coding	cytochrome P450 family 2 subfamily S member 1 [Source:HGNC Symbol;Acc:HGNC:15654]	-1.33047	0.00419302	0.237566	47.3439	54.7309	67.6372	78.2807	116.98	231.168	56.5707	142.143	ENSG00000048828	7100.79
																												CD7	ENSG00000173762	17	80272744	80275478	-	2735	protein_coding	CD7 molecule [Source:HGNC Symbol;Acc:HGNC:1695]	-1.36546	0.00420066	0.237566	1583.79	1112.86	930.011	1229.83	2558.8	5556.14	1208.89	3114.92	ENSG00000048991	895.347
																												RPS28	ENSG00000233927	19	8386042	8388224	+	2119	protein_coding	ribosomal protein S28 [Source:HGNC Symbol;Acc:HGNC:10418]	-1.19882	0.00422316	0.238029	1915.2	2311.18	1893.84	2081.65	7310.72	4656.82	2040.07	4683.06	ENSG00000049089	39.6085
																												TSSC4	ENSG00000184281	11	2421718	2425106	+	2657	protein_coding	tumor suppressing subtransferable candidate 4 [Source:HGNC Symbol;Acc:HGNC:12386]	-1.05136	0.00445097	0.245868	397.51	408.082	330.229	452.174	824.129	1077.77	378.607	784.691	ENSG00000049130	4976.89
																												NDUFA11	ENSG00000174886	19	5891287	5904017	-	4839	protein_coding	NADH:ubiquinone oxidoreductase subunit A11 [Source:HGNC Symbol;Acc:HGNC:20371]	-1.41968	0.00449998	0.246977	199.202	146.909	151.189	134.931	488.997	706.684	165.767	443.537	ENSG00000049167	431.059
																												SERF2	ENSG00000140264	15	44069285	44094787	+	7347	protein_coding	small EDRK-rich factor 2 [Source:HGNC Symbol;Acc:HGNC:10757]	-1.11329	0.00450076	0.246977	1901.8	1740.83	1573.56	1786.04	4531.65	4967.07	1738.73	3761.59	ENSG00000049192	80.338
																												RP11-62H7.2	ENSG00000233609	8	8818710	8836535	+	1442	pseudogene	ribosomal protein L10 pseudogene 19 [Source:HGNC Symbol;Acc:HGNC:52350]	-1.65794	0.00494048	0.264557	17.8656	17.2835	21.8826	23.6902	52.6936	103.417	19.0106	59.9337	ENSG00000049239	1717.85
																												NUDT16L1	ENSG00000168101	16	4743695	4745860	+	2068	protein_coding	nudix hydrolase 16 like 1 [Source:HGNC Symbol;Acc:HGNC:28154]	-1.02428	0.0049689	0.264557	491.305	374.475	358.079	496.464	904.223	1088.92	407.953	829.87	ENSG00000049245	3309.7
																												DDX11	ENSG00000013573	12	31226779	31257725	+	8374	protein_coding	DEAD/H-box helicase 11 [Source:HGNC Symbol;Acc:HGNC:2736]	-1.56699	0.00497565	0.264557	116.127	103.701	55.7012	548.995	108.549	159.181	91.8428	272.242	ENSG00000049246	4075.37
																												LINC00202-1	ENSG00000232224	10	27220135	27230930	-	4900	lincRNA	NA	-1.98504	0.0049824	0.264557	7.14625	4.80096	4.97332	19.5702	26.3468	21.2918	5.64018	22.4029	ENSG00000049247	16.5168
																												HCST	ENSG00000126264	19	36393382	36395279	+	613	protein_coding	hematopoietic cell signal transducer [Source:HGNC Symbol;Acc:HGNC:16977]	-1.28961	0.00502631	0.265309	794.127	703.821	598.788	630.366	1680.93	2814.57	698.912	1708.62	ENSG00000049249	18.9446
																												RP11-326G21.1	ENSG00000272755	1	145018395	145018959	+	565	antisense		-1.12505	0.00510451	0.266414	36.6245	38.4077	40.7813	77.2507	74.825	100.376	38.6045	84.1504	ENSG00000049283	813.909
																												GPS2	ENSG00000132522	17	7214643	7218883	-	3089	protein_coding	G protein pathway suppressor 2 [Source:HGNC Symbol;Acc:HGNC:4550]	-1.13046	0.00511133	0.266414	58.9566	69.1338	91.5091	100.941	193.913	185.543	73.1998	160.132	ENSG00000049319	15.0457
																												ANAPC11	ENSG00000141552	17	79848666	79858867	+	4020	protein_coding	anaphase promoting complex subunit 11 [Source:HGNC Symbol;Acc:HGNC:14452]	-1.17075	0.00518586	0.267696	266.198	244.849	202.912	254.412	549.068	804.018	237.986	535.833	ENSG00000049323	3331.49
																												NHLH1	ENSG00000171786	1	160336857	160342638	+	2563	protein_coding	nescient helix-loop-helix 1 [Source:HGNC Symbol;Acc:HGNC:7817]	-1.52159	0.00519644	0.267696	13.3992	11.5223	16.9093	30.9003	50.5859	38.528	13.9436	40.0047	ENSG00000049449	2011.1
																												HLA-DRB1	ENSG00000196126	6	32546546	32557625	-	1229	protein_coding	major histocompatibility complex, class II, DR beta 1 [Source:HGNC Symbol;Acc:HGNC:4948]	-1.63884	0.00529884	0.270362	743.21	464.733	608.735	4276.6	642.862	738.115	605.559	1885.86	ENSG00000049540	177.707
																												ORM2	ENSG00000228278	9	117092149	117095532	+	1175	protein_coding	orosomucoid 2 [Source:HGNC Symbol;Acc:HGNC:8499]	-1.32452	0.00531715	0.270362	97.3677	46.0892	71.6159	82.4007	223.421	233.196	71.6909	179.672	ENSG00000049541	612.724
																												WASH2P	ENSG00000146556	2	114341664	114356655	+	3043	pseudogene	WAS protein family homolog 2 pseudogene [Source:HGNC Symbol;Acc:HGNC:33145]	-1.04736	0.00533358	0.27037	482.372	377.355	386.925	471.744	966.401	1138.6	415.551	858.916	ENSG00000049618	3083.88
																												MYEOV2	ENSG00000172428	2	241065980	241076224	-	2039	protein_coding	COP9 signalosome subunit 9 [Source:HGNC Symbol;Acc:HGNC:21314]	-1.27855	0.00548322	0.27054	196.522	111.382	132.29	146.261	438.411	483.627	146.732	356.1	ENSG00000049656	1953.33
																												LIN7B	ENSG00000104863	19	49617581	49621717	+	1753	protein_coding	lin-7 homolog B, crumbs cell polarity complex component [Source:HGNC Symbol;Acc:HGNC:17788]	-1.61323	0.00548348	0.27054	37.5178	15.3631	28.8453	29.8703	90.6331	129.778	27.2421	83.4273	ENSG00000049759	2718.62
																												PPP1R15A	ENSG00000087074	19	49375649	49379314	+	3093	protein_coding	protein phosphatase 1 regulatory subunit 15A [Source:HGNC Symbol;Acc:HGNC:14375]	-1.16205	0.00555105	0.27054	2677.16	3865.73	3533.05	3332.08	11222.7	7992.53	3358.65	7515.77	ENSG00000049768	43.1388
																												AC027601.1	ENSG00000260005	17	79202507	79207783	+	4506	antisense		-1.35916	0.00557125	0.27054	60.7431	50.8902	50.7279	53.5605	163.35	199.737	54.1204	138.883	ENSG00000049769	151.822
																												C16orf13	ENSG00000130731	16	684429	686358	-	1820	protein_coding	methyltransferase like 26 [Source:HGNC Symbol;Acc:HGNC:14141]	-1.33317	0.00563183	0.27054	328.728	316.863	239.714	245.142	785.135	1200.45	295.102	743.576	ENSG00000049860	2322.3
																												DAAM2	ENSG00000146122	6	39760142	39872648	+	7419	protein_coding	dishevelled associated activator of morphogenesis 2 [Source:HGNC Symbol;Acc:HGNC:18143]	-1.00875	0.00564609	0.27054	67.8894	69.1338	74.5998	175.102	110.657	139.917	70.541	141.892	ENSG00000049883	366.736
																												CISD1	ENSG00000122873	10	60028818	60049346	+	2857	protein_coding	CDGSH iron sulfur domain 1 [Source:HGNC Symbol;Acc:HGNC:30880]	-1.04124	0.00571235	0.271839	48.2372	48.9698	47.7439	85.4908	104.333	108.487	48.317	99.4369	ENSG00000050030	62.0428
																												MSLN	ENSG00000102854	16	810762	818865	+	2560	protein_coding	mesothelin [Source:HGNC Symbol;Acc:HGNC:7371]	-5.07432	0.00576633	1	0	0	0	3.09003	9.48486	5.06947	0	5.88145	ENSG00000050130	1224.13
																												AKT1S1	ENSG00000204673	19	50372295	50381716	-	5732	protein_coding	AKT1 substrate 1 [Source:HGNC Symbol;Acc:HGNC:28426]	-1.07907	0.00578118	0.273834	315.328	325.505	233.746	325.483	710.31	812.129	291.527	615.974	ENSG00000050165	7583.26
																												IFI27L2	ENSG00000119632	14	94594116	94596590	-	1662	protein_coding	interferon alpha inducible protein 27 like 2 [Source:HGNC Symbol;Acc:HGNC:19753]	-1.52656	0.00582795	0.273834	133.099	71.0542	88.5252	77.2507	260.307	505.933	97.5594	281.163	ENSG00000050327	617.683
																												RP11-619I22.1	ENSG00000267637	17	57862174	57862396	+	223	sense_intronic		-2.33757	0.00583012	0.273834	5.35969	4.80096	0.994665	12.3601	23.1852	21.2918	3.71844	18.9457	ENSG00000050344	971.154
																												RP11-1026M7.3	ENSG00000248943	5	177228205	177230345	-	684	lincRNA		-5.43199	0.00588538	1	0	0	0	0	7.37711	15.2084	0	7.52851	ENSG00000050393	1133.77
																												HSPA1B	ENSG00000204388	6	31795512	31798031	+	2520	protein_coding	heat shock protein family A (Hsp70) member 1B [Source:HGNC Symbol;Acc:HGNC:5233]	-1.05396	0.00592595	0.275481	184.909	203.561	252.645	277.073	652.347	401.502	213.705	443.641	ENSG00000050405	3074.87
																												SUV420H2	ENSG00000133247	19	55851221	55859488	+	4775	protein_coding	lysine methyltransferase 5C [Source:HGNC Symbol;Acc:HGNC:28405]	-1.33781	0.00592741	0.275481	237.613	119.064	127.317	170.982	386.771	666.128	161.331	407.96	ENSG00000050426	888.624
																												RP11-114H24.6	ENSG00000259792	15	78285747	78287631	+	483	antisense		-3.02031	0.00597835	0.276886	0.893281	0.960192	3.97866	4.12004	29.5084	13.1806	1.94404	15.603	ENSG00000050438	95.6863
																												IQSEC3	ENSG00000120645	12	175931	287626	+	7686	protein_coding	IQ motif and Sec7 domain 3 [Source:HGNC Symbol;Acc:HGNC:29193]	-1.91267	0.00600621	0.277404	7.14625	6.72134	11.936	12.3601	36.8855	47.653	8.60119	32.2996	ENSG00000050555	18.2487
																												GPR137	ENSG00000173264	11	64037534	64056972	+	4031	protein_coding	G protein-coupled receptor 137 [Source:HGNC Symbol;Acc:HGNC:24300]	-1.04443	0.00614865	0.283124	259.945	279.416	228.773	287.373	594.384	702.629	256.045	528.128	ENSG00000050628	53.8455
																												AC009951.1	ENSG00000176824	2	145218679	145221645	-	2966	pseudogene	NA	-3.23219	0.00621865	0.283124	2.67984	0.960192	0.994665	3.09003	8.43098	32.4446	1.5449	14.6552	ENSG00000050730	31.7556
																												HIST2H2BE	ENSG00000184678	1	149856010	149858232	-	2223	protein_coding	histone cluster 2 H2B family member e [Source:HGNC Symbol;Acc:HGNC:4760]	-1.31271	0.00630198	0.283124	1078.19	753.751	1826.2	1179.36	4625.45	3281.97	1219.38	3028.93	ENSG00000050748	1192.96
																												CNN2P1	ENSG00000227201	22	30442265	30443182	-	918	pseudogene	calponin 2 pseudogene 1 [Source:HGNC Symbol;Acc:HGNC:39526]	-2.55623	0.00631164	0.283124	3.57313	3.84077	0.994665	8.24007	26.3468	15.2084	2.80285	16.5984	ENSG00000050767	37.5065
																												LCN12	ENSG00000184925	9	139844003	139849949	+	2819	protein_coding	lipocalin 12 [Source:HGNC Symbol;Acc:HGNC:28733]	-1.94617	0.00638284	0.283124	18.7589	4.80096	10.9413	17.5102	32.6701	83.1393	11.5004	44.4398	ENSG00000050820	1261.78
																												TCN2	ENSG00000185339	22	31002825	31023265	+	3122	protein_coding	transcobalamin 2 [Source:HGNC Symbol;Acc:HGNC:11653]	-1.00435	0.00641027	0.283124	100.048	74.895	92.5038	139.051	162.296	235.223	89.1488	178.857	ENSG00000051009	619.726
																												PPP1R35	ENSG00000160813	7	100032905	100034188	-	1187	protein_coding	protein phosphatase 1 regulatory subunit 35 [Source:HGNC Symbol;Acc:HGNC:28320]	-1.21734	0.00641946	0.283124	255.478	248.69	275.522	225.572	763.004	824.296	259.897	604.291	ENSG00000051108	4134.97
																												MFSD10	ENSG00000109736	4	2932288	2936586	-	3159	protein_coding	major facilitator superfamily domain containing 10 [Source:HGNC Symbol;Acc:HGNC:16894]	-1.04026	0.00645165	0.283124	1007.62	1031.25	1015.55	1056.79	2333.27	2891.63	1018.14	2093.9	ENSG00000051128	1794.47
																												DPM3	ENSG00000179085	1	155112367	155113071	-	622	protein_coding	dolichyl-phosphate mannosyltransferase subunit 3 [Source:HGNC Symbol;Acc:HGNC:3007]	-1.3202	0.0064536	0.283124	125.059	107.541	82.5572	94.7609	292.977	399.474	105.053	262.404	ENSG00000051180	122.643
																												ISL2	ENSG00000159556	15	76629065	76634817	+	2221	protein_coding	ISL LIM homeobox 2 [Source:HGNC Symbol;Acc:HGNC:18524]	-1.23806	0.00652549	0.284532	103.621	149.79	70.6212	167.892	415.226	181.487	108.011	254.868	ENSG00000051341	396.23
																												RCE1	ENSG00000173653	11	66610306	66614017	+	2995	protein_coding	Ras converting CAAX endopeptidase 1 [Source:HGNC Symbol;Acc:HGNC:13721]	-1.19763	0.00654869	0.284532	200.988	166.113	135.274	170.982	403.633	577.92	167.459	384.178	ENSG00000051382	1397.52
																												MZT2B	ENSG00000152082	2	130939310	130948302	+	1815	protein_coding	mitotic spindle organizing protein 2B [Source:HGNC Symbol;Acc:HGNC:25886]	-1.17917	0.00656344	0.284532	172.403	142.108	144.226	149.351	412.064	477.544	152.913	346.32	ENSG00000051523	846.853
																												MIR548AA2	ENSG00000207688	17	65467605	65467701	+	97	miRNA	microRNA 548d-2 [Source:HGNC Symbol;Acc:HGNC:32802]	-4.53187	0.00666671	0.286391	0.893281	0	0.994665	0	3.16162	40.5558	0.629315	14.5725	ENSG00000051596	1178.87
																												MAD2L2	ENSG00000116670	1	11734537	11751707	-	3324	protein_coding	mitotic arrest deficient 2 like 2 [Source:HGNC Symbol;Acc:HGNC:6764]	-1.0177	0.00673816	0.286391	254.585	202.6	171.082	258.532	454.219	559.669	209.423	424.14	ENSG00000051620	4276.44
																												TMUB1	ENSG00000164897	7	150778167	150780633	-	2005	protein_coding	transmembrane and ubiquitin like domain containing 1 [Source:HGNC Symbol;Acc:HGNC:21709]	-1.17963	0.00677072	0.286391	566.34	518.504	414.775	451.144	1353.17	1592.83	499.873	1132.38	ENSG00000051825	1272.06
																												CTC-479C5.10	ENSG00000263126	16	67916364	67920270	+	3907	lincRNA		-1.44467	0.00678132	0.286391	32.1581	15.3631	21.8826	39.1404	53.7475	96.3199	23.1346	63.0693	ENSG00000052126	1836.74
																												RP11-958N24.2	ENSG00000227827	16	16450081	16471364	+	9932	pseudogene		-1.99996	0.00703165	0.288687	20.5455	10.5621	8.95198	8.24007	90.6331	61.8475	13.3532	53.5736	ENSG00000052344	864.963
																												NCR3	ENSG00000204475	6	31556672	31560762	-	1212	protein_coding	natural cytotoxicity triggering receptor 3 [Source:HGNC Symbol;Acc:HGNC:19077]	-1.2399	0.00709018	0.288687	148.285	173.795	222.805	167.892	463.704	654.976	181.628	428.857	ENSG00000052723	2571.89
																												RNASE3	ENSG00000169397	14	21359558	21360507	+	720	protein_coding	ribonuclease A family member 3 [Source:HGNC Symbol;Acc:HGNC:10046]	-1.69951	0.00714211	0.288687	8.93281	9.60192	11.936	18.5402	30.5623	49.6808	10.1569	32.9278	ENSG00000052749	1082.46
																												CCDC64B	ENSG00000162069	16	3077683	3086927	-	4690	protein_coding	BICD family like cargo adaptor 2 [Source:HGNC Symbol;Acc:HGNC:33584]	-1.85507	0.00714869	0.288687	25.0119	19.2038	64.6532	262.652	105.387	25.3473	36.2896	131.129	ENSG00000052795	3332.23
																												DOC2GP	ENSG00000231793	11	67380124	67383728	-	1579	pseudogene	double C2 domain gamma pseudogene [Source:HGNC Symbol;Acc:HGNC:37962]	-1.70385	0.00717677	0.288687	41.9842	25.9252	15.9146	30.9003	61.1246	181.487	27.9413	91.1706	ENSG00000052802	3196.96
																												JSRP1	ENSG00000167476	19	2252251	2269758	-	1955	protein_coding	junctional sarcoplasmic reticulum protein 1 [Source:HGNC Symbol;Acc:HGNC:24963]	-1.58491	0.00718245	0.288687	23.2253	21.1242	9.94665	23.6902	71.6633	67.9309	18.0987	54.4282	ENSG00000052841	4291.68
																												TNFRSF12A	ENSG00000006327	16	3068446	3072384	+	1848	protein_coding	TNF receptor superfamily member 12A [Source:HGNC Symbol;Acc:HGNC:18152]	-1.16203	0.00720545	0.288687	66.1028	72.9746	93.4985	88.5808	232.906	198.723	77.5253	173.403	ENSG00000052850	117.074
																												IGLV3-12	ENSG00000211667	22	23114317	23115079	+	360	IG_V_gene	immunoglobulin lambda variable 3-12 [Source:HGNC Symbol;Acc:HGNC:5898]	-7.10825	0.00739218	0.291258	0	0	0	1.03001	5.26936	65.9031	0	24.0675	ENSG00000053108	647.857
																												GS1-393G12.12	ENSG00000254690	8	145538253	145538801	-	444	antisense		-1.10327	0.00740034	0.291258	45.5574	36.4873	52.7172	71.0706	118.034	100.376	44.9206	96.4933	ENSG00000053254	10799.7
																												ZFP36	ENSG00000128016	19	39897453	39900052	+	2010	protein_coding	ZFP36 ring finger protein [Source:HGNC Symbol;Acc:HGNC:12862]	-1.16961	0.00741669	0.291258	9609.03	17533.1	10081.9	13336.6	44086.7	26312.6	12408	27911.9	ENSG00000053328	72.2242
																												CABP7	ENSG00000100314	22	30116073	30127828	+	3259	protein_coding	calcium binding protein 7 [Source:HGNC Symbol;Acc:HGNC:20834]	-1.83745	0.00749986	0.291258	13.3992	5.76115	4.97332	17.5102	35.8317	33.4585	8.04456	28.9334	ENSG00000053371	723.496
																												SNHG15	ENSG00000232956	7	45022622	45026560	-	3647	lincRNA	small nucleolar RNA host gene 15 [Source:HGNC Symbol;Acc:HGNC:27797]	-1.02154	0.00752241	0.291258	184.016	136.347	146.216	188.492	335.132	423.808	155.526	315.81	ENSG00000053372	841.281
																												FAU	ENSG00000149806	11	64888100	64889945	-	1846	protein_coding	FAU, ubiquitin like and ribosomal protein S30 fusion [Source:HGNC Symbol;Acc:HGNC:3597]	-1.03145	0.00754756	0.291258	4050.14	3593.04	3071.52	3644.17	8326.65	9931.09	3571.57	7300.64	ENSG00000053438	254.569
																												RP13-580F15.2	ENSG00000262823	17	4385261	4389648	-	1059	antisense		-1.37813	0.00760138	0.291258	22.332	13.4427	18.8986	35.0203	47.4243	59.8197	18.2244	47.4214	ENSG00000053501	152.348
																												TIGD3	ENSG00000173825	11	65122238	65125084	+	2012	protein_coding	tigger transposable element derived 3 [Source:HGNC Symbol;Acc:HGNC:18334]	-1.01012	0.00760437	0.291258	276.024	272.694	588.841	647.876	829.398	813.143	379.187	763.472	ENSG00000053524	201.398
																												PSENEN	ENSG00000205155	19	36236015	36237911	+	1336	protein_coding	presenilin enhancer gamma-secretase subunit [Source:HGNC Symbol;Acc:HGNC:30100]	-1.34951	0.00761998	0.291258	166.15	105.621	110.408	100.941	491.105	382.238	127.393	324.761	ENSG00000053702	163.456
																												SLC39A3	ENSG00000141873	19	2732202	2740150	-	4552	protein_coding	solute carrier family 39 member 3 [Source:HGNC Symbol;Acc:HGNC:17128]	-1.02635	0.00770514	0.292524	148.285	191.078	161.136	206.002	323.539	489.711	166.833	339.751	ENSG00000053747	10811
																												MDK	ENSG00000110492	11	46402306	46405375	+	2170	protein_coding	midkine (neurite growth-promoting factor 2) [Source:HGNC Symbol;Acc:HGNC:6972]	-1.38921	0.0077865	0.292524	39.3044	20.164	34.8133	40.1704	82.2021	124.709	31.4272	82.3605	ENSG00000053770	2279.14
																												ASGR1	ENSG00000141505	17	7076750	7082883	-	3748	protein_coding	asialoglycoprotein receptor 1 [Source:HGNC Symbol;Acc:HGNC:742]	-1.13802	0.00779323	0.292524	136.672	153.631	128.312	158.621	270.845	491.739	139.538	307.068	ENSG00000053900	1483.38
																												C19orf70	ENSG00000174917	19	5678432	5680907	-	1854	protein_coding	chromosome 19 open reading frame 70 [Source:HGNC Symbol;Acc:HGNC:33702]	-1.21797	0.00790495	0.295361	168.83	134.427	147.21	139.051	359.371	549.531	150.156	349.317	ENSG00000053918	287.774
																												FN3K	ENSG00000167363	17	80693451	80709073	+	3872	protein_coding	fructosamine 3 kinase [Source:HGNC Symbol;Acc:HGNC:24822]	-1.78905	0.00794241	0.296095	24.1186	16.3233	12.9306	13.3901	109.603	61.8475	17.7908	61.6135	ENSG00000054116	1650.98
																												RP11-503N18.1	ENSG00000206113	4	2420701	2452087	+	3832	lincRNA	cilia and flagella associated protein 99 [Source:HGNC Symbol;Acc:HGNC:51180]	-3.60078	0.00797974	1	1.78656	0.960192	0	2.06002	12.6465	19.264	0.915585	11.3235	ENSG00000054118	5705.74
																												NAPRT1	ENSG00000147813	8	144656955	144660819	-	3079	protein_coding	nicotinate phosphoribosyltransferase [Source:HGNC Symbol;Acc:HGNC:30450]	-1.00223	0.00798609	0.296494	582.419	638.528	888.236	784.867	1696.74	1742.88	703.061	1408.16	ENSG00000054148	674.632
																												NAB2	ENSG00000166886	12	57482677	57489259	+	3010	protein_coding	NGFI-A binding protein 2 [Source:HGNC Symbol;Acc:HGNC:7627]	-1.0775	0.00805492	0.298059	162.577	121.944	107.424	164.801	256.091	406.571	130.648	275.821	ENSG00000054179	28.3274
																												PRTN3	ENSG00000196415	19	840963	848175	+	1143	protein_coding	proteinase 3 [Source:HGNC Symbol;Acc:HGNC:9495]	-4.14917	0.00812347	1	0	0	1.98933	1.03001	22.1313	11.1528	0.66311	11.4381	ENSG00000054219	225.03
																												MIR27A	ENSG00000207808	19	13947254	13947331	-	78	miRNA	microRNA 27a [Source:HGNC Symbol;Acc:HGNC:31613]	-1.58383	0.00814784	0.298254	24.1186	8.64173	20.888	35.0203	89.5792	36.5002	17.8828	53.6999	ENSG00000054267	2888.77
																												RTDR1	ENSG00000100218	22	23401593	23487208	-	2436	protein_coding	radial spoke head 14 homolog [Source:HGNC Symbol;Acc:HGNC:13437]	-1.77045	0.00817025	0.298254	4.46641	7.68153	10.9413	31.9303	21.0775	25.3473	7.69642	26.1184	ENSG00000054277	152.678
																												PPP1R32	ENSG00000162148	11	61248592	61258403	+	2400	protein_coding	protein phosphatase 1 regulatory subunit 32 [Source:HGNC Symbol;Acc:HGNC:28869]	-1.28568	0.00817968	0.298254	97.3677	33.6067	64.6532	97.8509	141.219	238.265	65.2092	159.112	ENSG00000054282	1488.99
																												ZNHIT2	ENSG00000174276	11	64883875	64885170	-	1296	protein_coding	zinc finger HIT-type containing 2 [Source:HGNC Symbol;Acc:HGNC:1177]	-1.47319	0.00820593	0.298349	42.8775	56.6513	33.8186	38.1103	122.249	209.876	44.4491	123.412	ENSG00000054356	11.7966
																												GATA2	ENSG00000179348	3	128198270	128212028	-	4459	protein_coding	GATA binding protein 2 [Source:HGNC Symbol;Acc:HGNC:4171]	-1.31752	0.00823834	0.298349	79.502	209.322	286.463	402.734	269.791	760.42	191.762	477.649	ENSG00000054392	309.938
																												PRSS33	ENSG00000103355	16	2833954	2837949	-	2112	protein_coding	protease, serine 33 [Source:HGNC Symbol;Acc:HGNC:30405]	-1.3915	0.0082905	0.298349	24.1186	145.949	121.349	228.662	233.96	301.127	97.1389	254.583	ENSG00000054523	2853.39
																												RP11-783K16.13	ENSG00000257086	11	64014411	64016966	-	853	lincRNA		-3.8388	0.00838514	1	0.893281	0.960192	0	11.3301	10.5387	5.06947	0.617824	8.97943	ENSG00000054598	1575.37
																												KMT2E-AS1	ENSG00000239569	7	104653872	104654768	-	736	antisense	KMT2E antisense RNA 1 (head to head) [Source:HGNC Symbol;Acc:HGNC:40845]	-1.38303	0.00842421	0.298349	104.514	71.0542	73.6052	61.8006	275.061	313.293	83.0578	216.718	ENSG00000054611	1329.96
																												RPL13P12	ENSG00000215030	17	17286691	17287326	-	636	pseudogene		-1.13305	0.00842537	0.298349	321.581	485.857	445.61	448.054	808.32	1491.44	417.683	915.938	ENSG00000054654	35238.9
																												LRFN4	ENSG00000173621	11	66624118	66627946	+	2828	protein_coding	leucine rich repeat and fibronectin type III domain containing 4 [Source:HGNC Symbol;Acc:HGNC:28456]	-1.46593	0.00846784	0.298349	49.1305	48.9698	34.8133	43.2604	94.8486	229.14	44.3045	122.416	ENSG00000054690	495.263
																												MIR4477A	ENSG00000266017	9	68415308	68415388	+	81	miRNA	microRNA 4477b [Source:HGNC Symbol;Acc:HGNC:41898]	-1.24129	0.00848311	0.298349	42.8775	32.6465	40.7813	60.7706	145.434	68.9448	38.7684	91.7166	ENSG00000054793	2401.96
																												PET100	ENSG00000229833	19	7694623	7696842	+	1204	protein_coding	PET100 homolog [Source:HGNC Symbol;Acc:HGNC:40038]	-1.37112	0.00848686	0.298349	124.166	49.93	35.8079	100.941	264.522	178.445	69.968	181.303	ENSG00000054796	1.35269
																												FAM27E4	ENSG00000204805	9	44997777	44999352	+	1401	pseudogene	family with sequence similarity 27 member E4 [Source:HGNC Symbol;Acc:HGNC:44415]	-5.31678	0.00856501	1	0	0	0	0	15.8081	5.06947	0	6.95919	ENSG00000054803	70.0532
																												TRMT112	ENSG00000173113	11	64083932	64085556	-	1625	protein_coding	tRNA methyltransferase subunit 11-2 [Source:HGNC Symbol;Acc:HGNC:26940]	-1.10251	0.00857737	0.298349	673.534	552.11	530.156	556.205	1339.47	1874.69	585.267	1256.79	ENSG00000054938	3.20726
																												AC074212.5	ENSG00000259605	19	46268043	46273064	+	2600	antisense		-5.0809	0.00859017	1	0	0	0	1.03001	12.6465	4.05558	0	5.91069	ENSG00000054965	1938.68
																												SLC7A5	ENSG00000103257	16	87863629	87903094	-	4745	protein_coding	solute carrier family 7 member 5 [Source:HGNC Symbol;Acc:HGNC:11063]	-1.28013	0.00859705	0.298349	187.589	121.944	110.408	139.051	296.138	585.017	139.98	340.069	ENSG00000054967	294.98
																												ELANE	ENSG00000197561	19	851014	856242	+	1023	protein_coding	elastase, neutrophil expressed [Source:HGNC Symbol;Acc:HGNC:3309]	-1.83453	0.0086576	0.298349	14.2925	11.5223	34.8133	15.4501	68.5017	131.806	20.2094	71.9194	ENSG00000054983	1168.77
																												RNU4-47P	ENSG00000222808	17	75148643	75148756	-	114	snRNA	RNA, U4 small nuclear 47, pseudogene [Source:HGNC Symbol;Acc:HGNC:46983]	-1.7711	0.00866213	0.298349	7.14625	8.64173	5.96799	16.4801	27.4007	30.4168	7.25199	24.7659	ENSG00000055044	1825.35
																												LSMD1	ENSG00000183011	17	7760003	7788556	-	1943	protein_coding	N(alpha)-acetyltransferase 38, NatC auxiliary subunit [Source:HGNC Symbol;Acc:HGNC:28212]	-1.08716	0.00872969	0.298349	302.822	229.486	256.623	265.742	593.33	817.199	262.977	558.757	ENSG00000055070	2466.83
																												FAM89B	ENSG00000176973	11	65339820	65341669	+	1458	protein_coding	family with sequence similarity 89 member B [Source:HGNC Symbol;Acc:HGNC:16708]	-1.09487	0.00879704	0.298349	114.34	134.427	123.338	129.781	370.963	294.029	124.035	264.925	ENSG00000055118	2.66338
																												RP5-1126H10.2	ENSG00000272084	1	19398604	19402005	-	3402	3prime_overlapping_ncrna		-1.80677	0.00881701	0.298349	8.03953	5.76115	8.95198	13.3901	34.7778	31.4307	7.58422	26.5329	ENSG00000055130	3207.4
																												MEG3	ENSG00000214548	14	101245747	101327368	+	15769	lincRNA	maternally expressed 3 (non-protein coding) [Source:HGNC Symbol;Acc:HGNC:14575]	-2.57098	0.00882299	0.298349	6.25297	0.960192	1.98933	12.3601	7.37711	35.4863	3.0675	18.4078	ENSG00000055147	928.539
																												TAX1BP3	ENSG00000213977	17	3566196	3571976	-	1377	protein_coding	Tax1 binding protein 3 [Source:HGNC Symbol;Acc:HGNC:30684]	-2.05386	0.00885541	0.298349	10.7194	2.88058	9.94665	8.24007	37.9394	51.7086	7.84887	32.6294	ENSG00000055163	264.245
																												H2AFX	ENSG00000188486	11	118964564	118966177	-	1614	protein_coding	H2A histone family member X [Source:HGNC Symbol;Acc:HGNC:4739]	-1.08244	0.00909741	0.299148	175.083	189.158	186.002	193.642	377.286	594.142	183.414	388.357	ENSG00000055208	2263.89
																												NAALADL1	ENSG00000168060	11	64812290	64826021	-	4044	protein_coding	N-acetylated alpha-linked acidic dipeptidase like 1 [Source:HGNC Symbol;Acc:HGNC:23536]	-1.30013	0.00910381	0.299148	80.3953	51.8504	67.6372	67.9806	147.542	276.793	66.6276	164.105	ENSG00000055211	1761.41
																												ATP6V1F	ENSG00000128524	7	128502880	128505898	+	789	protein_coding	ATPase H+ transporting V1 subunit F [Source:HGNC Symbol;Acc:HGNC:16832]	-1.00726	0.00932916	0.301735	382.324	451.29	370.015	425.394	845.206	1148.74	401.21	806.447	ENSG00000055332	5048.42
																												ARL2	ENSG00000213465	11	64781585	64789656	+	2084	protein_coding	ADP ribosylation factor like GTPase 2 [Source:HGNC Symbol;Acc:HGNC:693]	-1.2971	0.00934727	0.301735	92.9013	80.6561	81.5625	76.2207	191.805	358.918	85.04	208.981	ENSG00000055483	1142.87
																												HLA-C	ENSG00000204525	6	31236526	31239907	-	2507	protein_coding	major histocompatibility complex, class I, C [Source:HGNC Symbol;Acc:HGNC:4933]	-1.00825	0.00940104	0.301759	28496.6	56061.8	74602.8	79964.8	130098	110085	53053.7	106716	ENSG00000055609	10253.8
																												PRR24	ENSG00000257704	19	47778142	47778979	+	838	protein_coding	InaF motif containing 1 [Source:HGNC Symbol;Acc:HGNC:27406]	-1.06699	0.00953637	0.304328	255.478	284.217	360.069	301.793	891.576	691.476	299.921	628.282	ENSG00000055732	67.9837
																												JOSD2	ENSG00000161677	19	51009255	51014610	-	1514	protein_coding	Josephin domain containing 2 [Source:HGNC Symbol;Acc:HGNC:28853]	-1.20667	0.00953733	0.304328	178.656	119.064	112.397	132.871	317.216	496.808	136.706	315.632	ENSG00000055813	25.9345
																												CRISP3	ENSG00000096006	6	49695097	49712150	-	2247	protein_coding	cysteine rich secretory protein 3 [Source:HGNC Symbol;Acc:HGNC:16904]	-1.08541	0.00955428	0.304328	32.1581	60.4921	53.7119	83.4308	124.357	102.403	48.7874	103.397	ENSG00000055917	6524.25
																												IGSF23	ENSG00000216588	19	45116940	45140081	+	1347	protein_coding	immunoglobulin superfamily member 23 [Source:HGNC Symbol;Acc:HGNC:40040]	-1.82118	0.00962627	0.306034	5.35969	4.80096	17.904	30.9003	20.0236	47.653	9.35487	32.859	ENSG00000055950	631.43
																												C14orf80	ENSG00000185347	14	105956192	105965912	+	6698	protein_coding	chromosome 14 open reading frame 80 [Source:HGNC Symbol;Acc:HGNC:20127]	-1.27368	0.00983171	0.310188	176.87	92.1784	127.317	122.571	308.785	527.225	132.122	319.527	ENSG00000055955	45.1536
																												AP000347.4	ENSG00000234353	22	23980679	23982949	-	906	pseudogene		-1.4871	0.00984964	0.310188	28.585	18.2436	22.8773	22.6602	95.9024	77.0559	23.2353	65.2062	ENSG00000055957	2.14603
																												CCDC24	ENSG00000159214	1	44457031	44462200	+	3554	protein_coding	coiled-coil domain containing 24 [Source:HGNC Symbol;Acc:HGNC:28688]	-1.11805	0.00985479	0.310188	58.9566	37.4475	64.6532	74.1607	123.303	152.084	53.6858	116.516	ENSG00000056050	666.421
																												HRAS	ENSG00000174775	11	532242	537287	-	1854	protein_coding	HRas proto-oncogene, GTPase [Source:HGNC Symbol;Acc:HGNC:5173]	-1.25504	0.0098936	0.310188	177.763	91.2182	94.4931	126.691	270.845	470.447	121.158	289.328	ENSG00000056097	4662.74
																												MIR497HG	ENSG00000267532	17	6919137	6922978	-	3842	antisense	mir-497-195 cluster host gene [Source:HGNC Symbol;Acc:HGNC:39523]	-4.98006	0.0100189	1	0	0	0	1.03001	7.37711	8.11115	0	5.50609	ENSG00000056277	342.08
																												RP5-1109J22.1	ENSG00000232022	1	46897801	46911193	+	1914	pseudogene	fatty acid amide hydrolase pseudogene 1 [Source:HGNC Symbol;Acc:HGNC:50679]	-1.26885	0.0100253	0.310411	16.9723	34.5669	18.8986	54.5905	65.3401	49.6808	23.4793	56.5371	ENSG00000056291	1.22006
																												MAP1LC3A	ENSG00000101460	20	33134658	33148149	+	1762	protein_coding	microtubule associated protein 1 light chain 3 alpha [Source:HGNC Symbol;Acc:HGNC:6838]	-1.08453	0.0100816	0.310684	320.688	213.163	421.738	339.903	864.176	822.268	318.529	675.449	ENSG00000056487	8.00216
																												ENTPD2	ENSG00000054179	9	139942550	139948497	-	2633	protein_coding	ectonucleoside triphosphate diphosphohydrolase 2 [Source:HGNC Symbol;Acc:HGNC:3364]	-1.32216	0.0101089	0.310684	31.2648	15.3631	47.7439	98.8809	51.6398	85.1671	31.4573	78.5626	ENSG00000056558	302.12
																												C9orf142	ENSG00000148362	9	139886870	139888436	+	1367	protein_coding	PAXX, non-homologous end joining factor [Source:HGNC Symbol;Acc:HGNC:27849]	-1.27279	0.0101853	0.310873	822.712	564.593	533.14	478.954	1567.11	2594.55	640.148	1546.87	ENSG00000056586	5125.43
																												RFX2	ENSG00000087903	19	5993175	6199583	-	9094	protein_coding	regulatory factor X2 [Source:HGNC Symbol;Acc:HGNC:9983]	-1.03598	0.0102825	0.311365	350.166	572.274	812.641	1349.31	1487.01	720.879	578.361	1185.74	ENSG00000056661	100.897
																												CTA-331P3.1	ENSG00000260188	6	110799110	110800639	+	1530	antisense		-3.12707	0.010324	1	0.893281	1.92038	0.994665	3.09003	18.9697	11.1528	1.26944	11.0709	ENSG00000056678	0
																												SH3GL1P3	ENSG00000267352	17	66130816	66131745	-	930	pseudogene		-1.13985	0.0103401	0.312024	132.206	134.427	106.429	125.661	265.576	430.905	124.354	274.047	ENSG00000056736	175.846
																												PRR5	ENSG00000186654	22	45064593	45133561	+	4908	protein_coding	proline rich 5 [Source:HGNC Symbol;Acc:HGNC:31682]	-1.35543	0.0103762	0.312544	296.569	317.823	323.266	211.152	693.448	1494.48	312.553	799.693	ENSG00000056972	1254.77
																												ACD	ENSG00000102977	16	67691415	67694713	-	3218	protein_coding	ACD, shelterin complex subunit and telomerase recruitment factor [Source:HGNC Symbol;Acc:HGNC:25070]	-1.01421	0.0104047	0.312838	358.206	326.465	296.41	329.603	734.549	917.574	327.027	660.575	ENSG00000056998	268.229
																												RP11-68I3.11	ENSG00000265625	17	27971814	27972865	-	1052	sense_intronic		-1.3715	0.0105143	0.313371	50.917	89.2978	43.7652	55.6205	259.253	161.209	61.3267	158.694	ENSG00000057019	2481.74
																												ZNRD1	ENSG00000066379	6	30026676	30032686	+	3672	protein_coding	zinc ribbon domain containing 1 [Source:HGNC Symbol;Acc:HGNC:13182]	-1.08028	0.0105544	0.313371	118.806	106.581	128.312	119.481	286.653	341.682	117.9	249.272	ENSG00000057149	6.26422
																												RP11-620J15.3	ENSG00000257698	12	58325311	58329958	-	1312	lincRNA		-1.09991	0.0105862	0.313582	36.6245	30.7261	33.8186	53.5605	84.3098	79.0837	33.7231	72.318	ENSG00000057252	893.936
																												ITFG3	ENSG00000167930	16	284545	319942	+	5157	protein_coding	family with sequence similarity 234 member A [Source:HGNC Symbol;Acc:HGNC:14163]	-1.06947	0.0105992	0.313582	188.482	173.795	177.05	187.462	359.371	585.017	179.776	377.283	ENSG00000057294	774.589
																												MVD	ENSG00000167508	16	88718343	88729569	-	4717	protein_coding	mevalonate diphosphate decarboxylase [Source:HGNC Symbol;Acc:HGNC:7529]	-1.3078	0.0108351	0.317113	440.388	295.739	258.613	273.982	666.048	1522.87	331.58	820.966	ENSG00000057468	23.141
																												DENND6B	ENSG00000205593	22	50747459	50765489	-	5935	protein_coding	DENN domain containing 6B [Source:HGNC Symbol;Acc:HGNC:32690]	-1.17599	0.011019	0.319186	134.885	78.7357	79.5732	117.421	185.482	359.932	97.7315	220.945	ENSG00000057593	2.91999
																												TPPP3	ENSG00000159713	16	67423712	67427438	-	2618	protein_coding	tubulin polymerization promoting protein family member 3 [Source:HGNC Symbol;Acc:HGNC:24162]	-1.32848	0.0111123	0.319579	50.0238	69.1338	140.248	147.291	121.195	382.238	86.4684	216.908	ENSG00000057608	6804.78
																												SSNA1	ENSG00000176101	9	140083099	140084822	+	1183	protein_coding	SS nuclear autoantigen 1 [Source:HGNC Symbol;Acc:HGNC:11321]	-1.00464	0.0111296	0.319579	522.57	482.976	438.647	469.684	1091.81	1336.31	481.398	965.936	ENSG00000057657	431.299
																												CBX8	ENSG00000141570	17	77765931	77775482	-	4164	protein_coding	chromobox 8 [Source:HGNC Symbol;Acc:HGNC:15962]	-1.04762	0.0112295	0.319919	75.0356	55.6911	62.6639	82.4007	138.057	179.459	64.4635	133.306	ENSG00000057663	1501.59
																												COX6A1	ENSG00000111775	12	120875893	120878545	+	1344	protein_coding	cytochrome c oxidase subunit 6A1 [Source:HGNC Symbol;Acc:HGNC:2277]	-1.12521	0.0112824	0.319919	230.467	130.586	158.152	168.922	448.95	515.058	173.068	377.643	ENSG00000057704	1214.52
																												FAM96B	ENSG00000166595	16	66965959	66968326	-	1069	protein_coding	family with sequence similarity 96 member B [Source:HGNC Symbol;Acc:HGNC:24261]	-1.07745	0.0113909	0.319996	332.301	321.664	219.821	281.193	683.963	879.046	291.262	614.734	ENSG00000057757	1359.82
																												NOXA1	ENSG00000188747	9	140317802	140328858	+	1678	protein_coding	NADPH oxidase activator 1 [Source:HGNC Symbol;Acc:HGNC:10668]	-1.28431	0.0113945	0.319996	165.257	94.0988	101.456	104.031	280.33	494.78	120.271	293.047	ENSG00000057935	1712.77
																												TRAPPC5	ENSG00000181029	19	7745729	7747744	+	824	protein_coding	trafficking protein particle complex 5 [Source:HGNC Symbol;Acc:HGNC:23067]	-1.85959	0.0114759	0.319996	6.25297	9.60192	5.96799	11.3301	23.1852	44.6113	7.27429	26.3755	ENSG00000058056	397.107
																												FAM110A	ENSG00000125898	20	814358	838106	+	2746	protein_coding	family with sequence similarity 110 member A [Source:HGNC Symbol;Acc:HGNC:16188]	-1.00482	0.0115217	0.319996	613.684	531.946	694.276	621.096	1250.95	1819.94	613.302	1230.66	ENSG00000058063	6483.68
																												SFRP5	ENSG00000120057	10	99526508	99531709	-	1836	protein_coding	secreted frizzled related protein 5 [Source:HGNC Symbol;Acc:HGNC:10779]	-2.08154	0.0115449	0.319996	12.5059	3.84077	2.98399	8.24007	31.6162	42.5835	6.44357	27.4799	ENSG00000058085	8071.05
																												GATA1	ENSG00000102145	X	48644962	48652716	+	1498	protein_coding	GATA binding protein 1 [Source:HGNC Symbol;Acc:HGNC:4170]	-1.23804	0.0115879	0.319996	23.2253	33.6067	67.6372	69.0106	102.226	121.667	41.4897	97.6345	ENSG00000058091	336.767
																												SH2D2A	ENSG00000027869	1	156776035	156786654	-	2512	protein_coding	SH2 domain containing 2A [Source:HGNC Symbol;Acc:HGNC:10821]	-1.38723	0.0116201	0.319996	624.404	265.973	267.565	319.303	828.344	1881.79	385.981	1009.81	ENSG00000058262	4054.83
																												RP11-380M21.4	ENSG00000269365	18	45404666	45408815	-	282	sense_intronic		-3.75721	0.0116259	0.319996	0	2.88058	0	7.21007	1.05387	30.4168	0.960192	12.8936	ENSG00000058272	4165.12
																												RP11-434H6.6	ENSG00000273174	3	128842282	128842846	+	565	antisense		-1.36185	0.0116301	0.319996	33.9447	29.7659	19.8933	29.8703	101.172	84.1532	27.868	71.7318	ENSG00000058335	1781.08
																												U2AF1L4	ENSG00000161265	19	36233365	36236346	-	2875	protein_coding	U2 small nuclear RNA auxiliary factor 1 like 4 [Source:HGNC Symbol;Acc:HGNC:23020]	-1.10676	0.0116477	0.319996	167.937	116.183	102.45	131.841	388.879	312.279	128.857	277.667	ENSG00000058404	53.3756
																												MIR3682	ENSG00000265452	2	54076259	54076342	-	84	miRNA	microRNA 3682 [Source:HGNC Symbol;Acc:HGNC:38916]	-2.24518	0.0116825	0.319996	7.14625	0	4.97332	17.5102	18.9697	21.2918	4.03986	19.2572	ENSG00000058453	435.784
																												RP11-160H22.3	ENSG00000224977	1	173991647	173992123	+	335	lincRNA		-5.15475	0.0117652	1	0	0	0	0	10.5387	8.11115	0	6.21663	ENSG00000058600	1783.17
																												MRPL41	ENSG00000182154	9	140445651	140447007	+	1262	protein_coding	mitochondrial ribosomal protein L41 [Source:HGNC Symbol;Acc:HGNC:14492]	-1.12477	0.0117879	0.319996	422.522	314.943	241.704	314.153	708.203	1113.26	326.39	711.87	ENSG00000058668	10921.4
																												NRADDP	ENSG00000236409	3	47053032	47054636	+	691	pseudogene	neurotrophin receptor associated death domain, pseudogene [Source:HGNC Symbol;Acc:HGNC:19337]	-1.39313	0.0118216	0.319996	16.9723	15.3631	26.8559	26.7802	72.7172	55.7642	19.7305	51.7539	ENSG00000058673	6616.71
																												EIF3C	ENSG00000184110	16	28699879	28747051	+	6982	protein_coding	eukaryotic translation initiation factor 3 subunit C [Source:HGNC Symbol;Acc:HGNC:3279]	-1.53051	0.0119465	0.32075	109.874	174.755	84.5465	156.561	116.98	792.865	123.058	355.469	ENSG00000058729	1103.12
																												PSMG3	ENSG00000157778	7	1606966	1610641	-	1960	protein_coding	proteasome assembly chaperone 3 [Source:HGNC Symbol;Acc:HGNC:22420]	-1.16588	0.0120021	0.32075	157.218	132.506	80.5678	120.511	320.377	390.349	123.431	277.079	ENSG00000058799	1081.55
																												RP11-74E22.6	ENSG00000272911	17	2591767	2592254	+	303	lincRNA		-2.52365	0.0120255	0.32075	1.78656	3.84077	0.994665	9.27008	11.5926	17.2362	2.20733	12.6996	ENSG00000058804	1522
																												RPS9	ENSG00000170889	19	54704610	54752862	+	4371	protein_coding	ribosomal protein S9 [Source:HGNC Symbol;Acc:HGNC:10442]	-1.02467	0.0120863	0.32075	10689	9487.65	8852.52	8598.52	22816.3	27644.8	9676.39	19686.6	ENSG00000058866	45.7506
																												CACNG6	ENSG00000130433	19	54495542	54515923	+	1853	protein_coding	calcium voltage-gated channel auxiliary subunit gamma 6 [Source:HGNC Symbol;Acc:HGNC:13625]	-1.60302	0.0120884	0.32075	8.93281	24.965	31.8293	27.8103	50.5859	120.653	21.909	66.3498	ENSG00000059122	656.567
																												ZGLP1	ENSG00000220201	19	10415479	10420556	-	2431	protein_coding	zinc finger, GATA-like protein 1 [Source:HGNC Symbol;Acc:HGNC:37245]	-1.21003	0.0120952	0.32075	23.2253	25.9252	19.8933	39.1404	52.6936	67.9309	23.0146	53.255	ENSG00000059145	607.628
																												MRPL38	ENSG00000204316	17	73894724	73905899	-	4177	protein_coding	mitochondrial ribosomal protein L38 [Source:HGNC Symbol;Acc:HGNC:14033]	-1.22452	0.0122207	0.321001	52.7036	62.4125	57.6905	62.8306	110.657	230.154	57.6022	134.547	ENSG00000059377	134.825
																												SYT3	ENSG00000213023	19	51124564	51171651	-	3832	protein_coding	synaptotagmin 3 [Source:HGNC Symbol;Acc:HGNC:11511]	-4.26829	0.0122373	1	0.893281	0	0	4.12004	8.43098	7.09726	0.29776	6.54943	ENSG00000059378	1165.12
																												HIST1H1C	ENSG00000187837	6	26055968	26056699	-	732	protein_coding	histone cluster 1 H1 family member c [Source:HGNC Symbol;Acc:HGNC:4716]	-1.00293	0.0123028	0.321794	239.399	309.182	660.457	838.428	748.25	835.449	403.013	807.375	ENSG00000059573	1907.53
																												ELMO3	ENSG00000102890	16	67233014	67237932	+	2575	protein_coding	engulfment and cell motility 3 [Source:HGNC Symbol;Acc:HGNC:17289]	-1.06758	0.0123242	0.321794	202.775	120.984	139.253	164.801	345.67	460.308	154.337	323.593	ENSG00000059588	1282.65
																												RNU6ATAC39P	ENSG00000252118	10	12498482	12498630	+	149	snRNA	RNA, U6atac small nuclear 39, pseudogene [Source:HGNC Symbol;Acc:HGNC:46938]	-4.87652	0.0123303	1	0	0	0	2.06002	3.16162	10.1389	0	5.12019	ENSG00000059691	511.077
																												CCDC85B	ENSG00000175602	11	65657875	65659105	+	1231	protein_coding	coiled-coil domain containing 85B [Source:HGNC Symbol;Acc:HGNC:24926]	-1.2002	0.0123692	0.321851	339.447	313.983	303.373	236.902	767.219	1194.37	318.934	732.83	ENSG00000059728	1817.91
																												TEN1-CDK3	ENSG00000261408	17	73975312	74002080	+	3898	processed_transcript	TEN1-CDK3 readthrough (NMD candidate) [Source:HGNC Symbol;Acc:HGNC:44420]	-1.66887	0.0124204	0.32253	22.332	2.88058	16.9093	27.8103	52.6936	53.7364	14.0406	44.7468	ENSG00000059758	1522.78
																												SNORA31	ENSG00000199477	13	45911615	45911744	-	130	snoRNA	small nucleolar RNA, H/ACA box 31 [Source:HGNC Symbol;Acc:HGNC:32621]	-2.80444	0.0124748	0.32253	6.25297	1.92038	0.994665	1.03001	48.4781	15.2084	3.05601	21.5722	ENSG00000059769	265.392
																												IRF2BP1	ENSG00000170604	19	46386866	46389376	-	2511	protein_coding	interferon regulatory factor 2 binding protein 1 [Source:HGNC Symbol;Acc:HGNC:21728]	-1.04898	0.0125622	0.32253	360.886	330.306	262.591	339.903	569.091	1064.59	317.928	657.861	ENSG00000059804	497.141
																												LAGE3	ENSG00000196976	X	153706028	153707596	-	1253	protein_coding	L antigen family member 3 [Source:HGNC Symbol;Acc:HGNC:26058]	-1.30212	0.0125701	0.32253	91.1147	90.258	58.6852	61.8006	216.044	314.307	80.0193	197.384	ENSG00000059915	45.3532
																												RPS21	ENSG00000171858	20	60962172	60963576	+	1023	protein_coding	ribosomal protein S21 [Source:HGNC Symbol;Acc:HGNC:10409]	-1.15492	0.0125729	0.32253	2431.51	1748.51	1473.1	1500.72	4693.95	6393.62	1884.37	4196.1	ENSG00000060069	787.584
																												MIR142	ENSG00000265206	17	56408245	56409869	-	1625	antisense		-1.37455	0.0126268	0.32253	2067.05	847.849	1062.3	805.467	4868.89	4638.57	1325.73	3437.64	ENSG00000060138	7430.23
																												ETHE1	ENSG00000105755	19	44010871	44031396	-	1604	protein_coding	ETHE1, persulfide dioxygenase [Source:HGNC Symbol;Acc:HGNC:23287]	-1.17891	0.0127716	0.323402	108.98	96.0192	67.6372	83.4308	235.014	299.099	90.8789	205.848	ENSG00000060140	273.693
																												RP11-387M24.5	ENSG00000272170	6	43042069	43042477	-	409	antisense		-3.91357	0.0127879	1	0	1.92038	0	2.06002	7.37711	19.264	0.640128	9.56704	ENSG00000060237	12959.5
																												RP11-611L7.1	ENSG00000260054	7	6694495	6696063	+	1569	lincRNA	NA	-1.02908	0.0128935	0.323875	1001.37	681.736	554.028	747.787	2026.6	1791.55	745.711	1521.98	ENSG00000060303	0.347526
																												RP11-355N15.1	ENSG00000259293	15	58727089	58790934	-	2231	antisense	LIPC antisense RNA 1 [Source:HGNC Symbol;Acc:HGNC:52294]	-4.26726	0.012955	1	0	0	0.994665	3.09003	8.43098	8.11115	0.331555	6.54405	ENSG00000060339	3589.07
																												TMEM160	ENSG00000130748	19	47549165	47551888	-	663	protein_coding	transmembrane protein 160 [Source:HGNC Symbol;Acc:HGNC:26042]	-1.34071	0.0133322	0.327011	154.538	137.307	101.456	85.4908	329.862	580.961	131.1	332.105	ENSG00000060491	766.231
																												PPP1R14BP3	ENSG00000179967	4	140036084	140036528	-	445	pseudogene	protein phosphatase 1 regulatory inhibitor subunit 14B pseudogene 3 [Source:HGNC Symbol;Acc:HGNC:16330]	-1.45497	0.0134473	0.327229	58.0633	33.6067	38.7919	27.8103	149.65	180.473	43.4873	119.311	ENSG00000060558	1118.14
																												SIGIRR	ENSG00000185187	11	405716	417455	-	3496	protein_coding	single Ig and TIR domain containing [Source:HGNC Symbol;Acc:HGNC:30575]	-1.16975	0.0134919	0.327229	2422.58	1511.34	1238.36	1434.8	4091.13	6110.74	1724.09	3878.89	ENSG00000060566	0.875486
																												ZFPM1	ENSG00000179588	16	88519725	88603424	+	5899	protein_coding	zinc finger protein, FOG family member 1 [Source:HGNC Symbol;Acc:HGNC:19762]	-1.14839	0.0134927	0.327229	262.625	216.043	230.762	225.572	415.226	931.769	236.477	524.189	ENSG00000060642	771.801
																												FASTK	ENSG00000164896	7	150773711	150777953	-	3774	protein_coding	Fas activated serine/threonine kinase [Source:HGNC Symbol;Acc:HGNC:24676]	-1.07695	0.0135348	0.327574	1027.27	715.343	638.575	723.067	1754.7	2545.89	793.73	1674.55	ENSG00000060656	3404.28
																												COX14	ENSG00000178449	12	50505762	50514240	+	1073	protein_coding	COX14, cytochrome c oxidase assembly factor [Source:HGNC Symbol;Acc:HGNC:28216]	-1.15304	0.0136972	0.328634	161.684	115.223	97.4771	123.601	255.037	454.225	124.795	277.621	ENSG00000060688	1270.68
																												RP11-304F15.3	ENSG00000204584	17	47923272	47926199	+	2100	antisense		-1.06105	0.0140148	0.330262	60.7431	84.4969	51.7226	145.231	80.0943	185.543	65.6542	136.956	ENSG00000060709	157.306
																												ALKBH7	ENSG00000125652	19	6372444	6375042	+	1235	protein_coding	alkB homolog 7 [Source:HGNC Symbol;Acc:HGNC:21306]	-1.05485	0.0140191	0.330262	244.759	250.61	198.933	204.972	577.522	660.045	231.434	480.846	ENSG00000060718	1563.72
																												MIB2	ENSG00000197530	1	1550795	1565990	+	8767	protein_coding	mindbomb E3 ubiquitin protein ligase 2 [Source:HGNC Symbol;Acc:HGNC:30577]	-1.20511	0.0141428	0.330824	2201.94	1533.43	1514.87	1258.67	3970.99	6875.22	1750.08	4034.96	ENSG00000060749	3294.26
																												FSD1	ENSG00000105255	19	4304597	4323840	+	3111	protein_coding	fibronectin type III and SPRY domain containing 1 [Source:HGNC Symbol;Acc:HGNC:13745]	-1.45271	0.0141542	0.330824	37.5178	38.4077	30.8346	23.6902	104.333	164.251	35.5867	97.4248	ENSG00000060762	708.571
																												CXorf67	ENSG00000187690	X	51149767	51151687	+	1921	protein_coding	chromosome X open reading frame 67 [Source:HGNC Symbol;Acc:HGNC:33738]	-2.95433	0.0142198	1	3.57313	0.960192	0	7.21007	6.32324	22.3057	1.51111	11.9463	ENSG00000060971	848.075
																												KLF1	ENSG00000105610	19	12995237	12997995	-	1592	protein_coding	Kruppel like factor 1 [Source:HGNC Symbol;Acc:HGNC:6345]	-4.27858	0.0142247	1	0	0	0.994665	4.12004	12.6465	3.04168	0.331555	6.60273	ENSG00000060982	831.024
																												FAM173A	ENSG00000103254	16	770581	772601	+	1923	protein_coding	family with sequence similarity 173 member A [Source:HGNC Symbol;Acc:HGNC:14152]	-1.17125	0.0142358	0.331046	206.348	156.511	141.242	136.991	396.256	602.253	168.034	378.5	ENSG00000061273	2701.63
																												RP11-727F15.9	ENSG00000256690	11	62599706	62601515	+	765	antisense		-2.43148	0.014345	0.331403	5.35969	0.960192	1.98933	6.18006	14.7542	24.3335	2.76974	15.0892	ENSG00000061337	52.5092
																												GZMM	ENSG00000197540	19	544034	549919	+	940	protein_coding	granzyme M [Source:HGNC Symbol;Acc:HGNC:4712]	-1.12993	0.0143508	0.331403	623.51	583.797	451.578	412.004	1591.35	1627.3	552.962	1210.22	ENSG00000061455	35.5192
																												NUTM2A	ENSG00000184923	10	88985205	88996665	+	5082	protein_coding	NUT family member 2A [Source:HGNC Symbol;Acc:HGNC:23438]	-1.89688	0.0144438	0.331863	13.3992	0.960192	9.94665	16.4801	34.7778	39.5419	8.10202	30.2666	ENSG00000061492	1.6981
																												ADAMTS7P1	ENSG00000259785	15	82590891	82626963	+	5002	pseudogene	NA	-3.62143	0.0144516	1	0	0	2.98399	1.03001	9.48486	25.3473	0.994665	11.9541	ENSG00000061656	52.7623
																												ADM5	ENSG00000224420	19	50191921	50193832	+	1718	protein_coding	adrenomedullin 5 (putative) [Source:HGNC Symbol;Acc:HGNC:27293]	-1.66244	0.0144635	0.331863	17.8656	10.5621	9.94665	11.3301	51.6398	58.8059	12.7915	40.5919	ENSG00000061676	13489.3
																												C9orf16	ENSG00000171159	9	130922539	130926207	+	1662	protein_coding	chromosome 9 open reading frame 16 [Source:HGNC Symbol;Acc:HGNC:17823]	-1.06062	0.0144705	0.331863	475.226	495.459	596.799	448.054	1164.53	1656.7	522.494	1089.76	ENSG00000061794	1203.32
																												CCL4	ENSG00000129277	17	34430983	34433014	+	2032	protein_coding	NA	-1.32388	0.0144961	0.331992	464.506	290.938	298.399	202.912	966.401	1469.13	351.281	879.482	ENSG00000061918	121.989
																												CTA-29F11.1	ENSG00000260708	22	47157791	47158460	-	670	antisense		-1.55592	0.0146335	0.333304	50.0238	25.9252	16.9093	21.6302	120.141	131.806	30.9527	91.1926	ENSG00000061936	1680.79
																												COMTD1	ENSG00000165644	10	76993727	76995788	-	1580	protein_coding	catechol-O-methyltransferase domain containing 1 [Source:HGNC Symbol;Acc:HGNC:26309]	-1.18377	0.0146888	0.33333	123.273	69.1338	120.354	94.7609	249.768	366.016	104.254	236.848	ENSG00000061938	858.119
																												IL34	ENSG00000157368	16	70613798	70694585	+	2233	protein_coding	interleukin 34 [Source:HGNC Symbol;Acc:HGNC:28529]	-2.73563	0.0148829	1	0.893281	0.960192	2.98399	9.27008	7.37711	15.2084	1.61249	10.6185	ENSG00000061987	4331.82
																												NEDD8	ENSG00000129559	14	24686058	24701660	-	3879	protein_coding	neural precursor cell expressed, developmentally down-regulated 8 [Source:HGNC Symbol;Acc:HGNC:7732]	-1.10843	0.0149514	0.336296	306.396	251.57	214.848	206.002	763.004	697.559	257.604	555.522	ENSG00000062038	2106.39
																												CALY	ENSG00000130643	10	135138927	135150475	-	1695	protein_coding	calcyon neuron specific vesicular protein [Source:HGNC Symbol;Acc:HGNC:17938]	-2.8399	0.0149672	0.336296	2.67984	3.84077	0	4.12004	6.32324	36.5002	2.17354	15.6478	ENSG00000062096	2.67888
																												NPIPA8	ENSG00000214940	16	18411799	18441131	-	4889	protein_coding	nuclear pore complex interacting protein family member A8 [Source:HGNC Symbol;Acc:HGNC:41983]	-1.30483	0.0150757	0.336827	23.2253	11.5223	21.8826	36.0503	40.0472	63.8753	18.8767	46.6576	ENSG00000062194	3774.69
																												RP11-785H5.1	ENSG00000256537	12	11323963	11324164	+	202	pseudogene	small integral membrane protein 10 like 1 [Source:HGNC Symbol;Acc:HGNC:49847]	-1.84491	0.0151438	0.337076	3.57313	10.5621	5.96799	12.3601	21.0775	38.528	6.70107	23.9885	ENSG00000062282	19.1638
																												CTB-37A13.1	ENSG00000253269	5	169199970	169206369	-	283	antisense		-2.40188	0.0152753	0.338899	3.57313	3.84077	0.994665	6.18006	27.4007	11.1528	2.80285	14.9112	ENSG00000062370	581.697
																												MPZ	ENSG00000158887	1	161274525	161279762	-	2154	protein_coding	myelin protein zero [Source:HGNC Symbol;Acc:HGNC:7225]	-1.05644	0.0152855	0.338899	92.9013	106.581	71.6159	91.6708	236.068	236.237	90.3661	187.992	ENSG00000062485	2299.49
																												CTU1	ENSG00000142544	19	51600863	51611627	-	2087	protein_coding	cytosolic thiouridylase subunit 1 [Source:HGNC Symbol;Acc:HGNC:29590]	-1.1313	0.015439	0.339884	105.407	171.874	101.456	113.301	333.024	383.252	126.246	276.526	ENSG00000062524	3.96076
																												LAIR2	ENSG00000167618	19	55009100	55021897	+	1078	protein_coding	leukocyte associated immunoglobulin like receptor 2 [Source:HGNC Symbol;Acc:HGNC:6478]	-1.71481	0.0154657	0.339884	31.2648	39.3679	41.7759	62.8306	18.9697	286.932	37.4695	122.911	ENSG00000062582	15.1057
																												RP11-936I5.1	ENSG00000266998	17	75369900	75373318	-	3419	antisense		-2.63841	0.0155219	0.340013	0	2.88058	2.98399	11.3301	8.43098	16.2223	1.95486	11.9945	ENSG00000062598	2235.58
																												CBY1	ENSG00000100211	22	39052641	39069859	+	2348	protein_coding	chibby family member 1, beta catenin antagonist [Source:HGNC Symbol;Acc:HGNC:1307]	-1.10575	0.0156994	0.340248	57.17	27.8456	50.7279	61.8006	116.98	113.556	45.2478	97.4455	ENSG00000062650	4378.64
																												PCSK1N	ENSG00000102109	X	48689504	48694035	-	1347	protein_coding	proprotein convertase subtilisin/kexin type 1 inhibitor [Source:HGNC Symbol;Acc:HGNC:17301]	-1.64012	0.0157314	0.340248	15.1858	5.76115	8.95198	18.5402	24.2391	50.6947	9.96631	31.158	ENSG00000062716	4460.69
																												RP11-277B15.3	ENSG00000272205	1	167189068	167189749	-	682	antisense		-2.84495	0.0157553	0.340248	0.893281	2.88058	1.98933	1.03001	15.8081	24.3335	1.92106	13.7239	ENSG00000062725	2859.38
																												PAK4	ENSG00000130669	19	39616410	39673456	+	7118	protein_coding	p21 (RAC1) activated kinase 4 [Source:HGNC Symbol;Acc:HGNC:16059]	-1.01496	0.015757	0.340248	144.712	89.2978	108.418	127.721	235.014	329.516	114.143	230.75	ENSG00000062822	260.482
																												RP13-516M14.1	ENSG00000260563	17	80251592	80252786	+	1195	lincRNA		-1.03693	0.0159063	0.340492	264.411	168.034	133.285	197.762	492.159	471.461	188.577	387.127	ENSG00000063015	41.7087
																												UPK3B	ENSG00000243566	7	76139745	76648340	+	2022	protein_coding	uroplakin 3B [Source:HGNC Symbol;Acc:HGNC:21444]	-1.07249	0.0159391	0.340492	32.1581	51.8504	39.7866	82.4007	118.034	59.8197	41.265	86.7514	ENSG00000063046	10237.2
																												NDUFA1	ENSG00000125356	X	119005450	119010625	+	766	protein_coding	NADH:ubiquinone oxidoreductase subunit A1 [Source:HGNC Symbol;Acc:HGNC:7683]	-1.04463	0.0159474	0.340492	514.53	320.704	245.682	365.653	858.906	1005.78	360.305	743.447	ENSG00000063127	23.5087
																												ZNF580	ENSG00000213015	19	56146382	56154835	+	2403	protein_coding	zinc finger protein 580 [Source:HGNC Symbol;Acc:HGNC:29473]	-1.13784	0.0160205	0.340492	410.909	278.456	257.618	248.232	769.327	1066.62	315.661	694.725	ENSG00000063169	90.7857
																												NDUFA3	ENSG00000170906	19	54606036	54612564	+	2475	protein_coding	NADH:ubiquinone oxidoreductase subunit A3 [Source:HGNC Symbol;Acc:HGNC:7686]	-1.03435	0.0160315	0.340492	363.566	288.058	240.709	272.952	659.724	895.268	297.444	609.315	ENSG00000063176	147.565
																												RP11-977G19.5	ENSG00000258199	12	56556143	56584068	-	403	sense_overlapping		-1.78032	0.0160942	0.340492	9.8261	7.68153	11.936	7.21007	42.1549	51.7086	9.81454	33.6912	ENSG00000063177	4556.87
																												MRPL2	ENSG00000112651	6	43021767	43027544	-	2539	protein_coding	mitochondrial ribosomal protein L2 [Source:HGNC Symbol;Acc:HGNC:14056]	-1.01194	0.0161098	0.340492	159.004	114.263	129.306	144.201	257.145	410.627	134.191	270.658	ENSG00000063180	279.601
																												CACNB1	ENSG00000067191	17	37329709	37353956	-	7094	protein_coding	calcium voltage-gated channel auxiliary subunit beta 1 [Source:HGNC Symbol;Acc:HGNC:1401]	-1.04426	0.0161221	0.340492	164.364	137.307	104.44	141.111	270.845	425.835	135.37	279.264	ENSG00000063241	562.155
																												C1orf159	ENSG00000131591	1	1017198	1051741	-	6322	protein_coding	chromosome 1 open reading frame 159 [Source:HGNC Symbol;Acc:HGNC:26062]	-1.10044	0.016456	0.343162	267.984	184.357	151.189	188.492	422.603	683.365	201.177	431.486	ENSG00000063244	1975.74
																												SLC35G5	ENSG00000177710	8	11188397	11189717	+	1321	protein_coding	solute carrier family 35 member G5 [Source:HGNC Symbol;Acc:HGNC:15546]	-3.81978	0.0164575	1	0.893281	0.960192	0	3.09003	2.10775	21.2918	0.617824	8.82985	ENSG00000063245	663.866
																												PCOLCE	ENSG00000106333	7	100199800	100205798	+	3532	protein_coding	procollagen C-endopeptidase enhancer [Source:HGNC Symbol;Acc:HGNC:8738]	-1.35504	0.0165203	0.343162	99.1542	41.2882	66.6425	55.6205	157.027	317.349	69.0283	176.665	ENSG00000063322	1111.39
																												BOK	ENSG00000176720	2	242498136	242513546	+	2650	protein_coding	BOK, BCL2 family apoptosis regulator [Source:HGNC Symbol;Acc:HGNC:1087]	-1.97967	0.0166048	0.34382	47.3439	3.84077	10.9413	17.5102	56.9091	171.348	20.7087	81.9225	ENSG00000063438	52.4876
																												AREGB	ENSG00000205595	4	75480629	75490486	+	1647	protein_coding	NA	-5.04845	0.0167402	1	0	0	0	4.12004	0	13.1806	0	5.76689	ENSG00000063515	0.209329
																												EXOSC4	ENSG00000178896	8	145133529	145135550	+	1407	protein_coding	exosome component 4 [Source:HGNC Symbol;Acc:HGNC:18189]	-1.12278	0.0167653	0.345413	54.4902	50.8902	48.7386	53.5605	112.764	169.32	51.373	111.882	ENSG00000063587	448.649
																												IGSF8	ENSG00000162729	1	160061130	160068733	-	2562	protein_coding	immunoglobulin superfamily member 8 [Source:HGNC Symbol;Acc:HGNC:17813]	-1.06669	0.0167808	0.345413	612.791	371.594	323.266	433.634	862.068	1443.79	435.884	913.162	ENSG00000063601	2747.92
																												ANG	ENSG00000214274	14	21152336	21167130	+	1430	protein_coding	angiogenin [Source:HGNC Symbol;Acc:HGNC:483]	-1.81481	0.0168125	0.345413	12.5059	5.76115	4.97332	11.3301	22.1313	48.6669	7.7468	27.3761	ENSG00000063660	4447.79
																												RP11-161M6.2	ENSG00000260807	16	1025761	1031596	-	3905	lincRNA		-1.17743	0.0168608	0.345413	154.538	56.6513	106.429	139.051	178.105	401.502	105.873	239.553	ENSG00000063761	299.247
																												RPL36	ENSG00000130255	19	5674958	5691887	+	2272	protein_coding	ribosomal protein L36 [Source:HGNC Symbol;Acc:HGNC:13631]	-1.03743	0.0169109	0.345413	2707.54	2205.56	1787.41	1933.33	4683.41	7136.8	2233.5	4584.51	ENSG00000063854	729.992
																												IER2	ENSG00000160888	19	13261229	13265722	+	3072	protein_coding	immediate early response 2 [Source:HGNC Symbol;Acc:HGNC:28871]	-1.07279	0.0169435	0.345413	2762.92	3208	2077.85	2155.81	8726.07	6048.89	2682.92	5643.59	ENSG00000063978	1655.81
																												AC009133.14	ENSG00000238045	16	29819966	29823306	-	2725	antisense		-1.16889	0.016946	0.345413	33.9447	30.7261	17.904	41.2004	75.8788	68.9448	27.5249	62.008	ENSG00000064012	1048.53
																												DXO	ENSG00000204348	6	31937587	31940069	-	2483	protein_coding	decapping exoribonuclease [Source:HGNC Symbol;Acc:HGNC:2992]	-1.05444	0.017098	0.345413	273.344	212.202	135.274	200.852	564.876	524.183	206.94	429.97	ENSG00000064042	331.707
																												RPLP1	ENSG00000137818	15	69745123	69748255	+	2993	protein_coding	ribosomal protein lateral stalk subunit P1 [Source:HGNC Symbol;Acc:HGNC:10372]	-1.06212	0.0171209	0.345413	11988.7	8362.31	6526.99	7684.9	20396.7	28040.3	8959.34	18707.3	ENSG00000064102	988.22
																												FAM27A	ENSG00000182368	9	45727107	45728274	+	616	protein_coding	NA	-3.22711	0.017291	0.345413	2.67984	1.92038	0	0	26.3468	17.2362	1.53341	14.5277	ENSG00000064115	1714.72
																												RP11-305K5.1	ENSG00000272990	3	156241529	156242036	-	508	antisense		-1.68438	0.0174552	0.345413	11.6127	7.68153	3.97866	15.4501	24.2391	35.4863	7.75762	25.0585	ENSG00000064195	280.178
																												CTSG	ENSG00000100448	14	25042728	25045466	-	1374	protein_coding	cathepsin G [Source:HGNC Symbol;Acc:HGNC:2532]	-1.67858	0.0175675	0.345413	5.35969	9.60192	9.94665	11.3301	32.6701	35.4863	8.30275	26.4955	ENSG00000064199	111.239
																												SNHG5	ENSG00000203875	6	86370710	86388451	-	2206	processed_transcript	small nucleolar RNA host gene 5 [Source:HGNC Symbol;Acc:HGNC:21026]	-1.40557	0.0176191	0.345413	887.922	354.311	254.634	566.505	642.862	2756.78	498.956	1322.05	ENSG00000064201	15.3503
																												RPPH1	ENSG00000259001	14	20811207	20811844	-	638	antisense		-2.76783	0.0176871	0.345413	1.78656	3.84077	0.994665	1.03001	12.6465	31.4307	2.20733	15.0357	ENSG00000064205	8.85232
																												LSM7	ENSG00000130332	19	2321516	2328619	-	1698	protein_coding	LSM7 homolog, U6 small nuclear RNA and mRNA degradation associated [Source:HGNC Symbol;Acc:HGNC:20470]	-1.06773	0.01769	0.345413	418.949	336.067	288.453	276.043	889.469	1022.01	347.823	729.172	ENSG00000064218	0.605583
																												AC079325.6	ENSG00000231027	17	72556855	72563482	-	501	pseudogene	NA	-1.73542	0.0176911	0.345413	69.6759	41.2882	64.6532	491.314	32.6701	60.8336	58.5391	194.939	ENSG00000064225	883.517
																												SPATC1L	ENSG00000160284	21	47581062	47604390	-	2333	protein_coding	spermatogenesis and centriole associated 1 like [Source:HGNC Symbol;Acc:HGNC:1298]	-1.1427	0.0177839	0.345413	87.5416	71.0542	56.6959	66.9506	161.243	247.39	71.7639	158.528	ENSG00000064270	81.0159
																												RP11-166N17.1	ENSG00000227253	10	32555217	32558402	+	696	antisense		-3.64452	0.0178392	1	0	1.92038	0	5.15005	11.5926	7.09726	0.640128	7.94664	ENSG00000064300	367.502
																												RP11-214O1.3	ENSG00000266378	17	14230652	14232791	+	2140	lincRNA		-2.48939	0.0178662	0.345413	5.35969	7.68153	1.98933	2.06002	8.43098	74.0143	5.01018	28.1684	ENSG00000064309	2270.22
																												PTGDR2	ENSG00000183134	11	60618413	60623444	-	2895	protein_coding	prostaglandin D2 receptor 2 [Source:HGNC Symbol;Acc:HGNC:4502]	-1.03084	0.0178725	0.345413	65.2095	85.4571	174.066	228.662	163.35	270.71	108.244	220.907	ENSG00000064313	1815.8
																												RP1-67K17.4	ENSG00000237851	6	143109260	143115223	+	444	lincRNA		-4.98196	0.0179268	1	0	0	0	0	8.43098	8.11115	0	5.51404	ENSG00000064393	2704.4
																												RP11-435F17.3	ENSG00000241889	3	113604145	113604878	+	734	pseudogene		-1.2188	0.0179353	0.345413	34.838	21.1242	12.9306	47.3804	52.6936	60.8336	22.9643	53.6359	ENSG00000064419	2627.12
																												EIF4EBP1	ENSG00000187840	8	37887859	37917883	+	1073	protein_coding	eukaryotic translation initiation factor 4E binding protein 1 [Source:HGNC Symbol;Acc:HGNC:3288]	-1.1341	0.0179405	0.345413	174.19	168.994	126.322	122.571	363.586	544.461	156.502	343.539	ENSG00000064489	1.33272
																												AC016708.2	ENSG00000230076	2	215711852	215712169	+	318	pseudogene	ribosomal protein L10 pseudogene 6 [Source:HGNC Symbol;Acc:HGNC:52343]	-4.25994	0.0180377	1	0	0	0.994665	1.03001	6.32324	12.1667	0.331555	6.50666	ENSG00000064490	321.791
																												hsa-mir-1199	ENSG00000141854	19	14183348	14185874	+	2252	protein_coding	MISP family member 3 [Source:HGNC Symbol;Acc:HGNC:26963]	-1.20303	0.0181272	0.345413	31.2648	40.3281	45.7546	37.0803	125.411	107.473	39.1158	89.988	ENSG00000064545	216.436
																												CTC-510F12.4	ENSG00000267174	19	11411453	11435117	-	685	3prime_overlapping_ncrna		-1.23807	0.0181523	0.345413	401.083	152.67	763.902	705.556	1667.23	735.073	439.219	1035.95	ENSG00000064547	199.228
																												TMED1	ENSG00000099203	19	10943114	10946994	-	1513	protein_coding	transmembrane p24 trafficking protein 1 [Source:HGNC Symbol;Acc:HGNC:17291]	-1.09891	0.0181543	0.345413	55.3834	30.7261	45.7546	53.5605	105.387	123.695	43.9547	94.2143	ENSG00000064601	1257.04
																												CYP2B7P	ENSG00000256612	19	41430124	41456565	+	4064	pseudogene	cytochrome P450 family 2 subfamily B member 7, pseudogene [Source:HGNC Symbol;Acc:HGNC:2616]	-2.32331	0.0182098	0.345413	0.893281	0.960192	8.95198	23.6902	8.43098	21.2918	3.60182	17.8043	ENSG00000064607	2174.04
																												C12orf57	ENSG00000111678	12	7052141	7055166	+	1806	protein_coding	chromosome 12 open reading frame 57 [Source:HGNC Symbol;Acc:HGNC:29521]	-1.02006	0.0182132	0.345413	147.391	133.467	146.216	127.721	327.754	410.627	142.358	288.701	ENSG00000064651	5480.55
																												FAM195A	ENSG00000172366	16	691813	698474	+	2226	protein_coding	MAPK regulated corepressor interacting protein 2 [Source:HGNC Symbol;Acc:HGNC:14142]	-1.08163	0.018717	0.350708	151.858	120.984	89.5198	112.271	266.63	388.321	120.787	255.741	ENSG00000064652	662.832
																												CTA-384D8.34	ENSG00000273272	22	50981079	50981440	+	362	lincRNA		-2.23904	0.0187705	0.350708	3.57313	0	8.95198	9.27008	23.1852	26.3612	4.17504	19.6055	ENSG00000064655	196.09
																												TPRN	ENSG00000176058	9	140086069	140098645	-	5338	protein_coding	taperin [Source:HGNC Symbol;Acc:HGNC:26894]	-1.04442	0.0188415	0.351208	105.407	86.4173	72.6105	90.6408	180.212	274.765	88.145	181.873	ENSG00000064666	2206.96
																												CTD-2562J15.6	ENSG00000267275	19	16394170	16435325	-	803	antisense		-3.53037	0.0190674	1	0.893281	0	1.98933	0	16.862	16.2223	0.96087	11.0281	ENSG00000064687	478.488
																												VSTM1	ENSG00000189068	19	54544079	54567207	-	1238	protein_coding	V-set and transmembrane domain containing 1 [Source:HGNC Symbol;Acc:HGNC:29455]	-1.20032	0.019069	0.353861	158.111	43.2086	265.575	354.323	331.97	386.294	155.632	357.529	ENSG00000064692	44.168
																												RP11-252K23.2	ENSG00000261783	16	75413716	75415158	-	374	sense_intronic		-4.69108	0.0191883	1	0	0	0	2.06002	8.43098	3.04168	0	4.51089	ENSG00000064703	875.605
																												VAMP8	ENSG00000118640	2	85788685	85809154	+	990	protein_coding	vesicle associated membrane protein 8 [Source:HGNC Symbol;Acc:HGNC:12647]	-1.00108	0.0192135	0.354564	733.384	597.239	420.743	532.515	1295.21	1677.99	583.789	1168.57	ENSG00000064726	5779.77
																												AC144568.4	ENSG00000253620	8	14091	14320	-	137	pseudogene		-3.30786	0.0192294	1	1.78656	0.960192	0	2.06002	7.37711	18.2501	0.915585	9.22907	ENSG00000064763	474.696
																												HYAL2	ENSG00000068001	3	50355221	50360337	-	4545	protein_coding	hyaluronoglucosaminidase 2 [Source:HGNC Symbol;Acc:HGNC:5321]	-1.01758	0.0192881	0.354835	66.1028	127.706	92.5038	107.121	262.414	209.876	95.4374	193.137	ENSG00000064787	4239.65
																												Y_RNA	ENSG00000200164	16	69225026	69225126	+	101	misc_RNA	Y RNA [Source:RFAM;Acc:RF00019]	-5.04954	0.0193581	1	0	0	0	0	2.10775	15.2084	0	5.77205	ENSG00000064835	12.021
																												RP11-436I9.6	ENSG00000256720	12	9287680	9288187	+	508	pseudogene	BTG anti-proliferation factor 1 pseudogene 1 [Source:HGNC Symbol;Acc:HGNC:37692]	-1.16524	0.0194431	0.354835	22.332	32.6465	14.92	43.2604	54.8014	58.8059	23.2995	52.2892	ENSG00000064886	106.914
																												LIN37	ENSG00000267796	19	36239262	36245420	+	2820	protein_coding	lin-37 DREAM MuvB core complex component [Source:HGNC Symbol;Acc:HGNC:33234]	-1.02686	0.0195492	0.354835	83.9685	52.8105	58.6852	72.1007	161.243	165.265	65.1547	132.869	ENSG00000064932	1631.39
																												RP11-140K17.3	ENSG00000272288	6	34664094	34665247	+	771	antisense		-1.14252	0.0195931	0.354835	30.3716	23.0446	29.8399	35.0203	74.825	74.0143	27.752	61.2865	ENSG00000064933	923.798
																												SLC52A2	ENSG00000185803	8	145577795	145584932	+	2926	protein_coding	solute carrier family 52 member 2 [Source:HGNC Symbol;Acc:HGNC:30224]	-1.0651	0.0196038	0.354835	246.546	185.317	182.024	172.012	437.357	675.253	204.629	428.207	ENSG00000064961	725.876
																												CCS	ENSG00000173992	11	66360292	66373490	+	2474	protein_coding	copper chaperone for superoxide dismutase [Source:HGNC Symbol;Acc:HGNC:1613]	-1.0923	0.0198244	0.354835	553.834	321.664	312.325	329.603	887.361	1316.03	395.941	844.333	ENSG00000064989	80.3991
																												RP11-20I20.4	ENSG00000273179	4	1161566	1161962	+	397	antisense		-1.58164	0.0199516	0.354835	135.779	71.0542	79.5732	37.0803	190.751	629.628	95.4687	285.82	ENSG00000064995	747.409
																												COL11A2	ENSG00000204248	6	33130458	33160276	-	6740	protein_coding	collagen type XI alpha 2 chain [Source:HGNC Symbol;Acc:HGNC:2187]	-1.21654	0.020097	0.354835	43.7708	24.0048	20.888	49.4404	107.495	49.6808	29.5545	68.8721	ENSG00000064999	1337.64
																												RPL21P7	ENSG00000258613	14	65733356	65734408	-	483	pseudogene	ribosomal protein L21 pseudogene 7 [Source:HGNC Symbol;Acc:HGNC:19772]	-3.60839	0.0201643	1	2.67984	0	0	4.12004	1.05387	28.389	0.893281	11.1876	ENSG00000065000	2793.84
																												ECE2	ENSG00000145194	3	183967438	184010819	+	6552	protein_coding	endothelin converting enzyme 2 [Source:HGNC Symbol;Acc:HGNC:13275]	-1.2971	0.0201676	0.354835	23.2253	14.4029	15.9146	25.7502	42.1549	63.8753	17.8476	43.9268	ENSG00000065029	769.392
																												TMEM258	ENSG00000134825	11	61535973	61560274	-	3068	protein_coding	transmembrane protein 258 [Source:HGNC Symbol;Acc:HGNC:1164]	-1.06754	0.0202442	0.354835	335.874	281.336	243.693	223.512	650.24	930.755	286.968	601.502	ENSG00000065054	185.831
																												FRS3	ENSG00000137218	6	41737914	41754280	-	2858	protein_coding	fibroblast growth factor receptor substrate 3 [Source:HGNC Symbol;Acc:HGNC:16970]	-1.0474	0.0202554	0.354835	71.4625	48.9698	60.6745	62.8306	143.327	168.306	60.3689	124.821	ENSG00000065057	112.719
																												AP000240.9	ENSG00000273017	21	30731323	30731774	+	452	sense_intronic		-1.45628	0.0203839	0.354835	32.1581	13.4427	11.936	22.6602	49.532	86.181	19.1789	52.7911	ENSG00000065060	1820.1
																												JUNB	ENSG00000171223	19	12902310	12904124	+	1815	protein_coding	JunB proto-oncogene, AP-1 transcription factor subunit [Source:HGNC Symbol;Acc:HGNC:6205]	-1.01552	0.0204355	0.354835	11126.7	16920.5	10822.9	11124.1	40940.9	26516.4	12956.7	26193.8	ENSG00000065135	3485.45
																												PCP2	ENSG00000174788	19	7696497	7698634	-	799	protein_coding	Purkinje cell protein 2 [Source:HGNC Symbol;Acc:HGNC:30209]	-1.24846	0.0204478	0.354835	79.502	33.6067	51.7226	46.3504	157.027	188.584	54.9438	130.654	ENSG00000065150	4843.26
																												RP3-395M20.12	ENSG00000272449	1	2477904	2478899	+	996	lincRNA		-1.12853	0.0204573	0.354835	115.233	151.71	83.5518	92.7008	334.078	339.654	116.832	255.478	ENSG00000065154	1427.93
																												RP11-1029J19.4	ENSG00000258919	14	102095321	102098867	-	539	lincRNA		-2.78516	0.0204936	1	2.67984	1.92038	0	4.12004	17.9158	10.1389	1.53341	10.7249	ENSG00000065183	1267.32
																												CD320	ENSG00000167775	19	8367011	8373240	-	2277	protein_coding	CD320 molecule [Source:HGNC Symbol;Acc:HGNC:16692]	-1.04039	0.0205078	0.354835	239.399	128.666	152.184	173.042	348.832	548.517	173.416	356.797	ENSG00000065243	4223.75
																												RP13-93L13.1	ENSG00000225460	9	92087152	92087607	+	456	pseudogene		-1.54184	0.0207157	0.356299	20.5455	7.68153	4.97332	27.8103	42.1549	27.3751	11.0668	32.4468	ENSG00000065268	350.622
																												SLC16A11	ENSG00000174326	17	6944949	6947242	-	2041	protein_coding	solute carrier family 16 member 11 [Source:HGNC Symbol;Acc:HGNC:23093]	-1.76297	0.0207173	0.356299	8.93281	12.4825	6.96265	9.27008	22.1313	64.8892	9.45932	32.0969	ENSG00000065308	850.136
																												LINC00264	ENSG00000233261	10	26878794	26883253	+	1085	lincRNA	family with sequence similarity 238 member A (non-protein coding) [Source:HGNC Symbol;Acc:HGNC:17776]	-1.03244	0.020807	0.356596	58.0633	27.8456	36.8026	74.1607	104.333	73.0004	40.9038	83.8315	ENSG00000065320	1427.66
																												PRSS36	ENSG00000178226	16	31150246	31161415	-	3685	protein_coding	protease, serine 36 [Source:HGNC Symbol;Acc:HGNC:26906]	-1.21395	0.0210489	0.357487	47.3439	48.9698	36.8026	37.0803	108.549	163.237	44.3721	102.955	ENSG00000065325	4.89841
																												RP4-583P15.15	ENSG00000273154	20	62340216	62370456	+	3119	protein_coding		-2.04116	0.0211381	0.357905	1.78656	1.92038	7.95732	15.4501	17.9158	14.1945	3.88809	15.8535	ENSG00000065328	115.999
																												TMEM204	ENSG00000131634	16	1578689	1605581	+	2047	protein_coding	transmembrane protein 204 [Source:HGNC Symbol;Acc:HGNC:14158]	-1.10294	0.0213109	0.359732	333.194	455.131	194.954	404.794	451.058	1256.21	327.76	704.022	ENSG00000065357	3687.89
																												TMC5	ENSG00000103534	16	19421818	19510435	+	6393	protein_coding	transmembrane channel like 5 [Source:HGNC Symbol;Acc:HGNC:22999]	-2.15565	0.0213592	0.360181	1.78656	3.84077	3.97866	15.4501	21.0775	6.08336	3.202	14.2037	ENSG00000065361	6418.82
																												MBD3	ENSG00000071655	19	1576639	1592882	-	5173	protein_coding	methyl-CpG binding domain protein 3 [Source:HGNC Symbol;Acc:HGNC:6918]	-1.03166	0.0214283	0.36033	502.024	451.29	417.759	364.623	935.839	1502.59	457.024	934.351	ENSG00000065371	2.48261
																												MOSPD3	ENSG00000106330	7	100209725	100213007	+	1726	protein_coding	motile sperm domain containing 3 [Source:HGNC Symbol;Acc:HGNC:25078]	-1.02804	0.0215275	0.36033	159.004	166.113	97.4771	128.751	354.101	379.196	140.865	287.35	ENSG00000065413	417.446
																												CLEC11A	ENSG00000105472	19	51226586	51228974	+	1468	protein_coding	C-type lectin domain containing 11A [Source:HGNC Symbol;Acc:HGNC:10576]	-1.1442	0.0215549	0.36033	48.2372	54.7309	40.7813	42.2304	127.519	148.029	47.9165	105.926	ENSG00000065427	3348.12
																												CHADL	ENSG00000100399	22	41625517	41636938	-	2596	protein_coding	chondroadherin like [Source:HGNC Symbol;Acc:HGNC:25165]	-2.51657	0.0216015	0.36033	2.67984	0	3.97866	6.18006	10.5387	21.2918	2.2195	12.6702	ENSG00000065457	1268.9
																												AL590560.1	ENSG00000269620	1	159879884	159880159	-	276	protein_coding	NA	-1.5968	0.0216999	0.36033	10.7194	17.2835	4.97332	14.4201	33.7239	51.7086	10.9921	33.2842	ENSG00000065485	169.424
																												HTRA3	ENSG00000170801	4	8271492	8308838	+	3321	protein_coding	HtrA serine peptidase 3 [Source:HGNC Symbol;Acc:HGNC:30406]	-3.1034	0.021771	1	0	2.88058	0.994665	1.03001	13.7003	18.2501	1.29175	10.9935	ENSG00000065491	695.487
																												BABAM1	ENSG00000105393	19	17378159	17392058	+	2632	protein_coding	BRISC and BRCA1 A complex member 1 [Source:HGNC Symbol;Acc:HGNC:25008]	-1.03031	0.0218639	0.361003	270.664	146.909	139.253	189.522	381.502	566.767	185.609	379.263	ENSG00000065518	1494.16
																												BAD	ENSG00000002330	11	64037302	64052176	-	1708	protein_coding	BCL2 associated agonist of cell death [Source:HGNC Symbol;Acc:HGNC:936]	-1.03275	0.0220286	0.361636	132.206	110.422	88.5252	97.8509	266.63	313.293	110.384	225.925	ENSG00000065526	4554.47
																												RPS29	ENSG00000213741	14	50043390	50065408	-	2656	protein_coding	ribosomal protein S29 [Source:HGNC Symbol;Acc:HGNC:10419]	-1.18518	0.0223513	0.362925	4081.4	2047.13	1621.3	1789.13	7082.03	8751.93	2583.28	5874.36	ENSG00000065534	788.018
																												CEL	ENSG00000170835	9	135937365	135947248	+	2384	protein_coding	carboxyl ester lipase [Source:HGNC Symbol;Acc:HGNC:1848]	-1.45504	0.0228439	0.364167	15.1858	8.64173	6.96265	19.5702	35.8317	29.4029	10.2634	28.2683	ENSG00000065548	2355.22
																												ZMYND10	ENSG00000004838	3	50378541	50384283	-	4009	protein_coding	zinc finger MYND-type containing 10 [Source:HGNC Symbol;Acc:HGNC:19412]	-1.135	0.0229549	0.364469	92.008	61.4523	28.8453	74.1607	170.727	156.14	60.7685	133.676	ENSG00000065559	4187
																												ASIC3	ENSG00000213199	7	150745379	150749843	+	2748	protein_coding	acid sensing ion channel subunit 3 [Source:HGNC Symbol;Acc:HGNC:101]	-1.02349	0.023042	0.364469	55.3834	33.6067	29.8399	60.7706	102.226	79.0837	39.61	80.6933	ENSG00000065600	305.208
																												POLR2L	ENSG00000177700	11	837356	842545	-	1142	protein_coding	RNA polymerase II subunit L [Source:HGNC Symbol;Acc:HGNC:9199]	-1.0984	0.0230814	0.364469	337.66	223.725	167.104	194.672	557.499	808.074	242.83	520.081	ENSG00000065609	3.50306
																												POLR2I	ENSG00000105258	19	36604612	36606248	-	1269	protein_coding	RNA polymerase II subunit I [Source:HGNC Symbol;Acc:HGNC:9196]	-1.0064	0.0232407	0.364469	58.0633	59.5319	57.6905	63.8606	113.818	174.39	58.4286	117.356	ENSG00000065613	16093.7
																												SLC4A11	ENSG00000088836	20	3208063	3219836	-	4081	protein_coding	solute carrier family 4 member 11 [Source:HGNC Symbol;Acc:HGNC:16438]	-2.12513	0.023241	0.364469	3.57313	4.80096	1.98933	5.15005	15.8081	24.3335	3.45447	15.0972	ENSG00000065615	1266.97
																												B3GNT7	ENSG00000156966	2	232260254	232265875	+	3806	protein_coding	UDP-GlcNAc:betaGal beta-1,3-N-acetylglucosaminyltransferase 7 [Source:HGNC Symbol;Acc:HGNC:18811]	-1.66548	0.0233671	0.364469	36.6245	22.0844	32.8239	26.7802	25.2929	238.265	30.511	96.7794	ENSG00000065618	60452.5
																												DNLZ	ENSG00000213221	9	139253932	139258241	-	3144	protein_coding	DNL-type zinc finger [Source:HGNC Symbol;Acc:HGNC:33879]	-2.56084	0.0233991	1	1.78656	1.92038	0.994665	7.21007	9.48486	11.1528	1.5672	9.28258	ENSG00000065621	935.789
																												ABHD17A	ENSG00000129968	19	1876809	1885546	-	6139	protein_coding	abhydrolase domain containing 17A [Source:HGNC Symbol;Acc:HGNC:28756]	-1.02294	0.0234938	0.365397	3702.65	3136.95	2983.99	2454.51	6753.22	10754.4	3274.53	6654.03	ENSG00000065665	301.543
																												SNHG17	ENSG00000196756	20	37049235	37063996	-	4186	processed_transcript	small nucleolar RNA host gene 17 [Source:HGNC Symbol;Acc:HGNC:48600]	-1.02724	0.0235276	0.365397	214.388	144.029	115.381	155.531	304.569	505.933	157.932	322.011	ENSG00000065675	66.9524
																												PCBP3	ENSG00000183570	21	47063608	47362368	+	6796	protein_coding	poly(rC) binding protein 3 [Source:HGNC Symbol;Acc:HGNC:8651]	-1.02782	0.023704	0.365397	42.8775	32.6465	85.5412	129.781	91.6869	106.459	53.6884	109.309	ENSG00000065717	265.444
																												PNMT	ENSG00000141744	17	37824234	37826728	+	1457	protein_coding	phenylethanolamine N-methyltransferase [Source:HGNC Symbol;Acc:HGNC:9160]	-2.23795	0.0237913	0.365397	3.57313	4.80096	0.994665	4.12004	18.9697	21.2918	3.12292	14.7938	ENSG00000065802	856.916
																												DTX3	ENSG00000178498	12	57998405	58003587	+	4087	protein_coding	deltex E3 ubiquitin ligase 3 [Source:HGNC Symbol;Acc:HGNC:24457]	-1.02087	0.0238832	0.36559	256.372	159.392	182.024	172.012	426.818	614.42	199.262	404.417	ENSG00000065809	919.19
																												RP11-285J16.1	ENSG00000271993	3	37223598	37224225	+	628	antisense		-1.99539	0.0239285	0.365679	8.03953	0	6.96265	15.4501	25.2929	19.264	5.00073	20.0024	ENSG00000065833	618.94
																												LGALS1	ENSG00000100097	22	38071615	38075813	+	1099	protein_coding	galectin 1 [Source:HGNC Symbol;Acc:HGNC:6561]	-1.0207	0.023973	0.365688	1191.64	940.028	1244.33	818.857	2619.93	3410.74	1125.33	2283.17	ENSG00000065882	811.127
																												C19orf60	ENSG00000006015	19	18699495	18703146	+	3370	protein_coding	chromosome 19 open reading frame 60 [Source:HGNC Symbol;Acc:HGNC:26098]	-1.02007	0.0241014	0.366301	779.835	638.528	438.647	504.705	1362.66	1899.02	619.003	1255.46	ENSG00000065883	3450.15
																												RP1-257A7.5	ENSG00000272379	6	13290250	13290722	-	473	lincRNA		-1.03406	0.0242072	0.366359	50.917	23.0446	35.8079	58.7105	84.3098	82.1254	36.5899	75.0486	ENSG00000065911	1405.61
																												GAPDHP14	ENSG00000236056	21	30594642	30595578	+	937	pseudogene	glyceraldehyde-3-phosphate dehydrogenase pseudogene 14 [Source:HGNC Symbol;Acc:HGNC:4160]	-2.01496	0.0242153	0.366359	4.46641	4.80096	3.97866	4.12004	20.0236	29.4029	4.41534	17.8488	ENSG00000065923	242.875
																												AC018638.1	ENSG00000229413	7	128293740	128293989	-	246	pseudogene		-1.44377	0.0243158	0.36665	70.5692	26.8854	23.872	24.7202	152.812	153.098	40.4422	110.21	ENSG00000065970	736.044
																												ZNF219	ENSG00000165804	14	21558205	21572881	-	4643	protein_coding	zinc finger protein 219 [Source:HGNC Symbol;Acc:HGNC:13011]	-1.07599	0.0244716	0.366933	61.6364	86.4173	66.6425	67.9806	139.111	245.362	71.5654	150.818	ENSG00000065978	6497.58
																												RP11-84C10.2	ENSG00000136315	14	21387500	21388458	+	728	lincRNA		-1.80566	0.0245318	0.366933	5.35969	5.76115	5.96799	7.21007	20.0236	32.4446	5.69628	19.8928	ENSG00000065989	55.5036
																												AC010525.4	ENSG00000267117	19	56205484	56205924	-	441	antisense		-4.02796	0.0245459	1	0.893281	0	0	4.12004	9.48486	3.04168	0.29776	5.54886	ENSG00000066027	1007.97
																												FBXL15	ENSG00000107872	10	104178946	104182893	+	2593	protein_coding	F-box and leucine rich repeat protein 15 [Source:HGNC Symbol;Acc:HGNC:28155]	-1.01594	0.0246279	0.366933	235.826	244.849	211.864	177.162	522.721	700.601	230.846	466.828	ENSG00000066032	5.05573
																												RP11-779O18.1	ENSG00000253295	5	172185229	172189559	+	472	antisense		-1.72739	0.024719	0.366933	2.67984	11.5223	8.95198	10.3001	29.5084	36.5002	7.71804	25.4362	ENSG00000066044	1272.9
																												SLC39A4	ENSG00000147804	8	145635126	145642279	-	5033	protein_coding	solute carrier family 39 member 4 [Source:HGNC Symbol;Acc:HGNC:17129]	-1.17699	0.0247785	0.366933	50.0238	41.2882	41.7759	41.2004	85.3637	174.39	44.3626	100.318	ENSG00000066056	16.8268
																												AP006216.10	ENSG00000226645	11	116644105	116644921	+	419	antisense		-2.32348	0.0250196	0.366933	6.25297	2.88058	0	6.18006	14.7542	25.3473	3.04452	15.4272	ENSG00000066084	5126.85
																												CMBL	ENSG00000164237	5	10275987	10308138	-	3324	protein_coding	carboxymethylenebutenolidase homolog [Source:HGNC Symbol;Acc:HGNC:25090]	-2.36369	0.0250273	1	2.67984	1.92038	1.98933	4.12004	12.6465	17.2362	2.19652	11.3342	ENSG00000066117	1116.88
																												SARDH	ENSG00000123453	9	136528682	136605077	-	5391	protein_coding	sarcosine dehydrogenase [Source:HGNC Symbol;Acc:HGNC:10536]	-1.00917	0.0250449	0.366933	28.585	22.0844	29.8399	50.4705	54.8014	56.7781	26.8365	54.0166	ENSG00000066135	2439.13
																												HAGHL	ENSG00000103253	16	776936	785525	+	4890	protein_coding	hydroxyacylglutathione hydrolase like [Source:HGNC Symbol;Acc:HGNC:14177]	-1.16532	0.0251068	0.366933	158.111	104.661	111.402	77.2507	367.802	394.405	124.725	279.819	ENSG00000066136	1153.7
																												C17orf72	ENSG00000224383	17	62075711	62081664	+	4142	protein_coding	proline rich 29 [Source:HGNC Symbol;Acc:HGNC:25673]	-1.17102	0.0252091	0.366933	38.4111	42.2484	22.8773	33.9903	96.9563	102.403	34.5123	77.7833	ENSG00000066185	46.6943
																												BIK	ENSG00000100290	22	43506754	43525718	+	953	protein_coding	BCL2 interacting killer [Source:HGNC Symbol;Acc:HGNC:1051]	-1.10239	0.0253316	0.366933	26.7984	24.0048	15.9146	38.1103	52.6936	52.7225	22.2393	47.8422	ENSG00000066230	20.6861
																												CEACAM19	ENSG00000186567	19	45165545	45187631	+	5202	protein_coding	carcinoembryonic antigen related cell adhesion molecule 19 [Source:HGNC Symbol;Acc:HGNC:31951]	-1.01856	0.0253339	0.366933	45.5574	33.6067	79.5732	84.4608	92.7408	143.973	52.9124	107.058	ENSG00000066248	286.734
																												RP11-222K16.2	ENSG00000272282	3	27754401	27755496	+	1096	lincRNA	long intergenic non-protein coding RNA 2084 [Source:HGNC Symbol;Acc:HGNC:52934]	-1.30086	0.0253609	0.366933	52.7036	52.8105	51.7226	27.8103	150.704	208.862	52.4122	129.125	ENSG00000066279	834.91
																												CTD-3184A7.4	ENSG00000232442	20	62258580	62260177	+	801	antisense	melanoma highly expressed competing endogenous lncRNA for miR-425 and miR-489 [Source:HGNC Symbol;Acc:HGNC:53110]	-1.0557	0.0253633	0.366933	552.048	297.659	288.453	304.883	915.815	1145.7	379.387	788.799	ENSG00000066294	296.346
																												CCR10	ENSG00000184451	17	40830907	40835935	-	2619	protein_coding	C-C motif chemokine receptor 10 [Source:HGNC Symbol;Acc:HGNC:4474]	-1.69765	0.0254734	0.366933	10.7194	5.76115	3.97866	16.4801	13.7003	36.5002	6.81973	22.2269	ENSG00000066322	1571.42
																												PTGDS	ENSG00000107317	9	139871956	139879887	+	2378	protein_coding	prostaglandin D2 synthase [Source:HGNC Symbol;Acc:HGNC:9592]	-2.33319	0.0255563	0.366933	223.32	192.999	365.042	139.051	1019.09	2779.08	260.454	1312.41	ENSG00000066336	103.054
																												ISOC2	ENSG00000063241	19	55964352	55973710	-	4408	protein_coding	isochorismatase domain containing 2 [Source:HGNC Symbol;Acc:HGNC:26278]	-1.08082	0.0255994	0.366933	105.407	80.6561	63.6585	77.2507	161.243	289.974	83.2406	176.156	ENSG00000066379	190.668
																												C16orf86	ENSG00000159761	16	67700719	67702661	+	1789	protein_coding	chromosome 16 open reading frame 86 [Source:HGNC Symbol;Acc:HGNC:33755]	-1.09665	0.0256872	0.367557	67.8894	42.2484	30.8346	53.5605	106.441	141.945	46.9908	100.649	ENSG00000066382	442.172
																												HSD3B7	ENSG00000099377	16	30996519	31000473	+	2504	protein_coding	hydroxy-delta-5-steroid dehydrogenase, 3 beta- and steroid delta-isomerase 7 [Source:HGNC Symbol;Acc:HGNC:18324]	-1.07549	0.0257483	0.367798	29.4783	26.8854	25.8613	35.0203	65.3401	73.0004	27.4083	57.7869	ENSG00000066405	22.8308
																												HSPBP1	ENSG00000133265	19	55773599	55791749	-	2159	protein_coding	HSPA (Hsp70) binding protein 1 [Source:HGNC Symbol;Acc:HGNC:24989]	-1.20297	0.0259137	0.368513	144.712	124.825	102.45	74.1607	283.492	498.836	123.996	285.496	ENSG00000066422	1883.62
																												TFF3	ENSG00000160180	21	43731777	43735761	-	1164	protein_coding	trefoil factor 3 [Source:HGNC Symbol;Acc:HGNC:11757]	-2.85493	0.0260748	1	0	1.92038	1.98933	3.09003	11.5926	13.1806	1.30324	9.28775	ENSG00000066427	1644.2
																												AC113189.5	ENSG00000233223	17	7485282	7487390	-	1058	antisense		-1.23078	0.0260758	0.369233	45.5574	33.6067	18.8986	33.9903	75.8788	120.653	32.6876	76.8408	ENSG00000066455	2469.55
																												ZNF668	ENSG00000167394	16	31072164	31085641	-	3935	protein_coding	zinc finger protein 668 [Source:HGNC Symbol;Acc:HGNC:25821]	-1.00525	0.026093	0.369233	74.1424	127.706	88.5252	97.8509	190.751	294.029	96.791	194.21	ENSG00000066468	5451.47
																												AL512428.1	ENSG00000263391	6	24840195	24840293	-	99	miRNA	NA	-1.02881	0.0262435	0.36941	48.2372	91.2182	124.333	143.171	271.899	122.681	87.9295	179.251	ENSG00000066557	659.916
																												EPHB4	ENSG00000196411	7	100400187	100425121	-	6413	protein_coding	EPH receptor B4 [Source:HGNC Symbol;Acc:HGNC:3395]	-1.03139	0.0265262	0.369643	318.008	410.962	459.535	1493.51	526.936	408.599	396.168	809.683	ENSG00000066583	339.247
																												FXYD7	ENSG00000221946	19	35634154	35645204	+	1795	protein_coding	FXYD domain containing ion transport regulator 7 [Source:HGNC Symbol;Acc:HGNC:4034]	-1.31036	0.0265666	0.369643	27.6917	34.5669	24.8666	33.9903	40.0472	141.945	29.0417	71.9942	ENSG00000066629	205.634
																												NR2C2AP	ENSG00000184162	19	19312225	19314233	-	1794	protein_coding	nuclear receptor 2C2 associated protein [Source:HGNC Symbol;Acc:HGNC:30763]	-1.05101	0.0266835	0.370031	92.008	61.4523	44.7599	69.0106	145.434	196.695	66.0734	137.047	ENSG00000066651	551.881
																												AC079305.10	ENSG00000222043	2	178129087	178130243	+	499	antisense		-2.00505	0.0271484	0.372329	6.25297	5.76115	4.97332	2.06002	34.7778	31.4307	5.66248	22.7562	ENSG00000066654	2760.09
																												RP11-199F11.2	ENSG00000262251	17	7588578	7589689	-	1112	sense_intronic		-1.32376	0.0272156	0.372581	16.0791	9.60192	17.904	21.6302	32.6701	54.7503	14.5283	36.3502	ENSG00000066697	263.949
																												CCL3	ENSG00000006075	17	34415602	34417515	-	1494	protein_coding	NA	-1.43887	0.0272707	0.372887	48.2372	24.0048	20.888	16.4801	111.711	124.709	31.0433	84.2999	ENSG00000066735	211.339
																												CTD-2616J11.11	ENSG00000269403	19	51853627	51871353	-	551	protein_coding		-1.69059	0.0276646	0.374084	11.6127	4.80096	12.9306	7.21007	34.7778	52.7225	9.78142	31.5701	ENSG00000066739	4209.39
																												RPS23P6	ENSG00000241641	16	12175094	12175759	+	431	pseudogene	ribosomal protein S23 pseudogene 6 [Source:HGNC Symbol;Acc:HGNC:36511]	-4.32406	0.0277269	1	0	0.960192	0	0	3.16162	17.2362	0.320064	6.79927	ENSG00000066777	9454.78
																												AC062017.1	ENSG00000222020	2	240323130	240324058	+	613	protein_coding		-1.47049	0.0278046	0.374642	14.2925	20.164	8.95198	13.3901	40.0472	66.917	14.4695	40.1181	ENSG00000066813	4.76685
																												TPD52L1	ENSG00000111907	6	125440195	125585553	+	7595	protein_coding	tumor protein D52 like 1 [Source:HGNC Symbol;Acc:HGNC:12006]	-3.92541	0.0279376	1	0.893281	0	0	5.15005	5.26936	5.06947	0.29776	5.16296	ENSG00000066827	475.673
																												INSL3	ENSG00000248099	19	17927321	17932383	-	923	protein_coding	insulin like 3 [Source:HGNC Symbol;Acc:HGNC:6086]	-1.13211	0.0281159	0.376728	53.5969	40.3281	23.872	85.4908	129.626	43.5974	39.2656	86.2382	ENSG00000066855	1009.04
																												TSPAN4	ENSG00000214063	11	842808	867116	+	5841	protein_coding	tetraspanin 4 [Source:HGNC Symbol;Acc:HGNC:11859]	-1.08251	0.0282695	0.376728	176.87	121.944	124.333	131.841	211.828	552.572	141.049	298.747	ENSG00000066923	175.58
																												CRIP2	ENSG00000182809	14	105939299	105946499	+	4829	protein_coding	cysteine rich protein 2 [Source:HGNC Symbol;Acc:HGNC:2361]	-1.01242	0.0283489	0.376728	197.415	101.78	126.322	140.081	261.36	457.266	141.839	286.236	ENSG00000066926	1076.89
																												RP11-266J6.2	ENSG00000269886	3	9854446	9854781	-	336	antisense		-4.56026	0.028498	1	0	0	0	1.03001	4.21549	7.09726	0	4.11425	ENSG00000066933	4234.82
																												SNORD14E	ENSG00000200879	11	122928785	122928869	-	85	snoRNA	small nucleolar RNA, C/D box 14E [Source:HGNC Symbol;Acc:HGNC:30354]	-4.56026	0.028498	1	0	0	0	1.03001	4.21549	7.09726	0	4.11425	ENSG00000067048	2081.13
																												CPA3	ENSG00000163751	3	148583043	148614983	+	1848	protein_coding	carboxypeptidase A3 [Source:HGNC Symbol;Acc:HGNC:2298]	-1.36814	0.0285238	0.376728	10.7194	14.4029	20.888	67.9806	21.0775	29.4029	15.3367	39.487	ENSG00000067057	1751.37
																												CLCF1	ENSG00000175505	11	67131639	67141648	-	1986	protein_coding	cardiotrophin like cytokine factor 1 [Source:HGNC Symbol;Acc:HGNC:17412]	-1.26044	0.0287699	0.376728	114.34	55.6911	73.6052	48.4104	191.805	343.71	81.2121	194.642	ENSG00000067064	2492.2
																												DPP7	ENSG00000176978	9	140004994	140009629	-	2820	protein_coding	dipeptidyl peptidase 7 [Source:HGNC Symbol;Acc:HGNC:14892]	-1.00177	0.0288407	0.376728	1673.12	1417.24	1089.16	1060.91	2737.96	4570.63	1393.17	2789.84	ENSG00000067066	3693.02
																												VSIG4	ENSG00000155659	X	65241580	65259967	-	2192	protein_coding	V-set and immunoglobulin domain containing 4 [Source:HGNC Symbol;Acc:HGNC:17032]	-1.10371	0.0288746	0.376728	24.1186	19.2038	35.8079	40.1704	49.532	80.0976	26.3768	56.6	ENSG00000067082	1907.82
																												PIDD	ENSG00000177595	11	799179	809753	-	5869	protein_coding	p53-induced death domain protein 1 [Source:HGNC Symbol;Acc:HGNC:16491]	-1.03437	0.0289355	0.376728	492.198	325.505	319.287	281.193	796.728	1251.15	378.997	776.355	ENSG00000067113	573.248
																												PRR22	ENSG00000212123	19	5782971	5784776	-	1806	protein_coding	proline rich 22 [Source:HGNC Symbol;Acc:HGNC:28354]	-1.32405	0.0290423	0.376728	23.2253	12.4825	14.92	17.5102	53.7475	55.7642	16.8759	42.3406	ENSG00000067141	1614.59
																												DBNDD2	ENSG00000244274	20	44034697	44039250	+	2764	protein_coding	dysbindin domain containing 2 [Source:HGNC Symbol;Acc:HGNC:15881]	-2.45748	0.029135	0.376728	5.35969	0	2.98399	3.09003	11.5926	31.4307	2.78123	15.3711	ENSG00000067167	4015.51
																												ACTL10	ENSG00000182584	20	32254304	32256331	+	2028	protein_coding	actin like 10 [Source:HGNC Symbol;Acc:HGNC:16127]	-1.42397	0.0291381	0.376728	19.6522	12.4825	20.888	12.3601	56.9091	73.0004	17.6742	47.4232	ENSG00000067177	928.794
																												CTSW	ENSG00000172543	11	65647280	65651212	+	1719	protein_coding	cathepsin W [Source:HGNC Symbol;Acc:HGNC:2546]	-1.18467	0.0292821	0.376837	1852.67	849.77	719.143	764.267	2479.76	4534.13	1140.53	2592.72	ENSG00000067182	2737.56
																												BAIAP2L2	ENSG00000128298	22	38480896	38506677	-	2194	protein_coding	BAI1 associated protein 2 like 2 [Source:HGNC Symbol;Acc:HGNC:26203]	-1.35461	0.0293626	0.376997	37.5178	19.2038	19.8933	20.6002	59.0169	116.598	25.5383	65.405	ENSG00000067191	60.7821
																												AC005785.2	ENSG00000268189	19	15489887	15492005	+	1911	processed_transcript		-1.29681	0.0294275	0.377539	42.8775	11.5223	24.8666	28.8403	81.1482	85.1671	26.4221	65.0519	ENSG00000067208	2641.24
																												AL592170.1	ENSG00000233094	GL000222.1	129789	134090	+	645	protein_coding	NA	-4.91116	0.029525	1	0	0	0	0	14.7542	1.01389	0	5.25604	ENSG00000067221	153.635
[truncated: 62,661 more rows]
[truncated: 5 more columns]

## Sheet: S4 
The GO annotation of the DEGs in corneal epithelial samples of KCTN patients(p<0.05)														The GO annotation of the DEGs in peripheral blood samples of KCTN patients(p<0.05)														The GO annotation of the DEGs in GEO samples
[truncated: 1,357 more rows]

## Sheet: S5
The KEGG pathway enrichment analysis for DEGs in corneal epithelial samples.														The KEGG pathway enrichment analysis for DEGs in peripheral blood samples														The KEGG pathway enrichment analysis for DEGs in GEO samples
[truncated: 244 more rows]

[truncated: 5 more sheets: S6, S7, S8, S9, S10]
